# Supplementary material for: Root Structural and Metabolic Plasticity Confers Tolerance to Salinity in Wild Barley Species Grown Under Waterlogging
Source: Plant Cell Environ. 2026 Apr 23;49(8):5593–606. doi: 10.1111/pce.70563 (PMC13353622; doi:10.1111/pce.70563)
Supplement: Supplementary file 4 — Supporting File 4 [file PCE-49-5593-s001.xlsx]

## Sheet: original
Table S1A. The metabolomic changes in roots and shoots of Hordeum marinum, H. glaucum and H. vulgare caused by salinity stress and waterlloging.
					Name	Crotonic acid	Pyruvate	Oxalate	Lactate	Glycerin	Sulfate	Phosphate	Malonate	Glycerate	(2R)-2,3-Dihydroxypropanoic acid	2-Furoic acid	Thiosulfate	Maleate	Fumarate	Hexanoic acid	Methylmalonate	Succinate	Benzoate	Taurine	4-Oxo-Pro	NAc-Ala	cis-4-Hydroxy-D-proline	Methylsuccinic acid	2-Ureido-Gly	Malate	Threonate	P-Ethanolamine	2-Oxoglutaramate	2-Oxoglutarate	NAc-Ser	Mevalonate	Tartarate	Allantoin	NAc-Val	2-Aminoadipate	Allicin	3-Hydroxy-3-methylglutaric acid	Xylonate	PEP	Uric Acid	Cysteic acid	3-sulfolactic acid	Glycerol 3-P	9-Oxononanoic acid
ID	Species	Cond.	Tissue	Rep.	Method	IC	IC	IC	IC	IC	IC	IC	IC	IC	IC	IC	IC	IC	IC	IC	IC	IC	IC	IC	IC	IC	IC	IC	IC	IC	IC	IC	IC	IC	IC	IC	IC	IC	IC	IC	IC	IC	IC	IC	IC	IC	IC	IC	IC
25	Hg	Ctrl	R	1		8.38948e+08	2.61079e+07	1.88729e+08	1.17846e+09	802673	9.85207e+09	3.70807e+09	2.8238e+07	1.80059e+08	8.5758e+06	1.20036e+08	1.92505e+07	3.92543e+07	3.33083e+08	1.62975e+07	3.37313e+06	3.29167e+08	6.03625e+06	552532	1.73284e+08	844680	1.47691e+06	1.58735e+07	1.90015e+07	1.14744e+10	3.78495e+08	1.0513e+07	270194	6.53022e+07	1.13994e+07	6.39004e+06	1.60192e+06	6.52074e+06	4.08192e+06	2.01387e+06	8.2708e+07	3.16933e+07	1.27397e+08	1.94745e+06	313130	1.83386e+06	1.21396e+06	2.08296e+07	2.05314e+06
26	Hg	Ctrl	R	2		7.35452e+08	2.26222e+07	1.26121e+08	5.89794e+08	802345	6.81967e+09	1.77777e+09	1.49987e+07	1.19707e+08	5.70753e+06	7.26558e+07	8.60204e+06	3.63126e+07	2.94051e+08	1.4965e+07	233317	2.62989e+08	4.66059e+06	275789	8.95374e+07	396843	888055	1.0276e+07	1.26831e+07	8.77147e+09	2.59063e+08	6.20941e+06	246460	4.17489e+07	6.58906e+06	3.10865e+06	979175	4.08355e+06	2.57231e+06	1.44504e+06	5.34097e+07	1.32493e+07	9.11402e+07	1.29883e+06	204812	937038	739958	1.62138e+07	1.89116e+06
27	Hg	Ctrl	R	3		9.65394e+08	3.20928e+07	2.15993e+08	8.92517e+08	960945	1.10351e+10	4.3681e+09	2.17041e+07	1.81581e+08	1.28257e+07	1.3837e+08	1.88114e+07	5.47023e+07	2.69018e+08	1.9697e+07	709793	4.01959e+08	1.56836e+07	479873	1.31487e+08	947807	1.42847e+06	2.27706e+07	2.15817e+07	5.43193e+09	4.55912e+08	9.66485e+06	288455	7.53707e+07	1.20975e+07	5.22071e+06	2.08619e+06	5.88587e+06	4.6592e+06	2.39513e+06	9.47599e+07	3.17299e+07	1.18177e+08	2.55241e+06	409594	1.73127e+06	1.17664e+06	2.22256e+07	2.0156e+06
28	Hg	Ctrl	R	4		1.20362e+08	2.54411e+07	1.59357e+08	8.08622e+08	810639	9.87109e+09	3.92401e+09	1.78035e+07	7.75258e+07	8.72521e+06	9.2337e+07	1.19723e+07	4.08675e+07	1.68101e+07	1.38696e+07	1.26821e+06	3.5045e+08	7.22158e+06	425295	1.45619e+08	549760	1.2078e+06	1.86547e+07	1.57726e+07	1.30663e+10	2.88042e+08	7.13449e+06	189280	6.61812e+07	1.21224e+07	4.11687e+06	984099	6.52268e+06	2.97644e+06	1.96159e+06	6.513e+07	2.52531e+07	2.86374e+07	1.74924e+06	179979	1.16651e+06	948780	1.89118e+07	1.83911e+06
29	Hg	Ctrl	R	5		6.76966e+08	2.7464e+07	1.74627e+08	7.43196e+08	530135	8.29113e+09	3.1198e+09	1.74985e+07	1.67639e+08	8.9594e+06	1.23991e+08	1.65588e+07	5.99067e+07	3.97024e+08	1.58269e+07	335244	3.76734e+08	4.73643e+06	504389	9.75773e+07	748058	1.02083e+06	1.38379e+07	1.37322e+07	1.20605e+10	3.6612e+08	6.39998e+06	277074	7.77914e+07	1.042e+07	5.3858e+06	1.33037e+06	4.21551e+06	3.50776e+06	1.84985e+06	7.52837e+07	2.38958e+07	1.22692e+08	1.84189e+06	300041	1.68982e+06	969378	2.13665e+07	2.84304e+06
30	Hg	Ctrl	R	6		8.87029e+08	2.98004e+07	1.6919e+08	6.67097e+08	866048	1.21234e+10	4.48672e+09	1.87947e+07	1.67295e+08	1.08172e+07	1.13844e+08	2.09691e+07	5.65498e+07	4.04192e+08	1.59086e+07	691507	4.12433e+08	9.96871e+06	1.57068e+06	1.45996e+08	975426	1.44308e+06	1.70158e+07	2.26137e+07	1.2858e+10	3.48081e+08	1.26143e+07	275674	8.35124e+07	1.28263e+07	5.93554e+06	1.38003e+06	8.08896e+06	3.71105e+06	2.23664e+06	8.31882e+07	2.29487e+07	1.19947e+08	2.26978e+06	554561	1.51627e+06	1.0244e+06	2.72631e+07	3.29488e+06
55	Hm	Ctrl	R	1		2.50904e+08	1.40419e+07	1.1305e+08	7.75294e+08	1.11395e+06	6.55185e+09	1.09707e+10	6.29534e+07	2.2488e+08	1.94483e+07	8.96314e+07	5.77759e+06	1.54466e+07	5.59198e+07	1.67503e+07	3.09591e+06	1.49689e+08	9.53121e+06	383247	2.43836e+08	2.94535e+06	2.61651e+06	9.29498e+06	2.16012e+08	2.14975e+09	3.23326e+08	1.8653e+07	528429	2.88289e+07	2.44039e+07	6.77263e+06	907522	7.27951e+07	9.30493e+06	3.33842e+06	7.34281e+07	1.1541e+07	1.95647e+08	4.2509e+06	1.39217e+06	2.81513e+06	5.34244e+06	1.88162e+07	3.38181e+06
56	Hm	Ctrl	R	2		4.59032e+08	2.1125e+07	1.58213e+08	9.55307e+08	1.75149e+06	7.88915e+09	9.91193e+09	8.90103e+07	2.82543e+08	2.60321e+07	1.14432e+08	7.43038e+06	2.33555e+07	6.86799e+07	2.96659e+07	441570	1.93601e+08	1.00126e+07	479225	2.8424e+08	3.45216e+06	2.78816e+06	1.52491e+07	3.14737e+08	2.3348e+09	4.28567e+08	2.13637e+07	595865	3.66951e+07	3.0249e+07	6.90824e+06	1.3689e+06	7.6286e+07	1.16994e+07	4.46579e+06	9.76884e+07	2.18857e+07	2.4707e+08	5.08224e+06	2.73481e+06	4.27032e+06	7.90813e+06	2.33343e+07	4.03102e+06
57	Hm	Ctrl	R	3		2.13357e+08	3.2206e+07	1.39902e+08	7.126e+08	1.5598e+06	6.51705e+09	1.06503e+10	7.94695e+07	2.43548e+08	2.36099e+07	8.43203e+07	4.51642e+06	1.70317e+07	9.51469e+06	2.16418e+07	783102	1.88735e+08	2.60227e+07	270472	2.27898e+08	3.8257e+06	3.53183e+06	1.04414e+07	2.48546e+08	1.89571e+09	4.03976e+08	1.7676e+07	557550	3.48279e+07	2.6838e+07	8.01776e+06	1.31936e+06	7.51561e+07	9.93378e+06	3.3975e+06	8.15062e+07	1.64725e+07	2.14295e+08	4.19697e+06	1.42351e+06	3.81752e+06	5.69494e+06	3.5226e+07	3.74074e+06
58	Hm	Ctrl	R	4		3.58264e+08	1.54184e+07	1.27775e+08	6.10235e+08	1.61274e+06	6.19941e+09	9.66598e+09	7.51397e+07	1.89174e+08	2.17895e+07	9.35638e+07	5.03522e+06	1.71743e+07	8.64844e+06	2.60781e+07	3.45127e+06	1.72468e+08	9.13045e+06	307287	1.90851e+08	3.42877e+06	3.26161e+06	1.25072e+07	2.35383e+08	1.8829e+09	3.57572e+08	1.88702e+07	581195	3.09922e+07	2.27742e+07	8.81518e+06	1.14624e+06	6.95012e+07	1.04749e+07	3.36569e+06	7.89893e+07	1.71808e+07	1.5507e+08	3.98418e+06	1.83931e+06	3.30715e+06	6.23084e+06	2.31482e+07	2.75958e+06
59	Hm	Ctrl	R	5		2.10342e+08	2.00032e+07	1.0495e+08	6.45336e+08	1.18269e+06	5.2305e+09	9.97848e+09	7.87744e+07	2.2803e+08	2.26965e+07	1.154e+08	4.77688e+06	1.70616e+07	6.11443e+07	3.00511e+07	398207	2.18799e+08	1.42622e+07	638067	2.14954e+08	3.09939e+06	3.31534e+06	8.21299e+06	2.70558e+08	2.11063e+09	4.07963e+08	1.56604e+07	502693	3.01678e+07	3.57799e+07	7.35625e+06	1.22964e+06	7.93193e+07	7.47656e+06	2.87727e+06	8.09913e+07	9.78515e+06	1.96699e+08	4.65984e+06	3.38855e+06	3.76329e+06	5.25151e+06	2.01279e+07	3.75988e+06
60	Hm	Ctrl	R	6		3.29449e+08	1.96091e+07	1.74665e+08	7.32881e+08	754171	7.56451e+09	1.2336e+10	6.60306e+07	2.95236e+08	3.14665e+07	1.30291e+08	5.30388e+06	1.81451e+07	7.3795e+07	3.0594e+07	224785	2.29821e+08	1.87327e+07	486367	3.18989e+08	3.31756e+06	4.68711e+06	8.05607e+06	2.86822e+08	2.70161e+09	4.84689e+08	1.20663e+07	534076	3.6448e+07	4.05062e+07	1.11583e+07	1.97784e+06	7.74536e+07	9.34182e+06	3.48426e+06	1.05141e+08	1.2416e+07	2.44513e+08	6.04247e+06	3.10199e+06	3.59206e+06	6.01889e+06	2.43475e+07	3.46372e+06
1	Hv	Ctrl	R	1		843967	3.44757e+07	1.53762e+08	1.47673e+09	908379	5.35187e+09	4.70884e+09	2.52228e+07	3.10698e+08	1.15871e+07	9.58074e+07	1.10239e+07	1.31936e+08	2.63684e+08	1.45159e+07	1.24828e+06	3.62305e+08	2.64367e+06	860600	1.65445e+08	1.50711e+07	2.30878e+06	4.16057e+06	4.25624e+07	1.186e+10	4.66465e+08	5.88648e+06	384530	5.97845e+07	2.68235e+07	4.67109e+06	1.49418e+06	3.76139e+07	1.80441e+06	3.4583e+06	7.02306e+07	1.99923e+07	2.58871e+08	2.53483e+06	553711	1.79742e+06	2.08807e+06	7.04936e+07	7.69721e+06
2	Hv	Ctrl	R	2		937405	2.69759e+07	1.78348e+08	1.21574e+09	1.16517e+06	6.99019e+09	6.51748e+09	2.61403e+07	3.3913e+08	1.68887e+07	1.43973e+08	1.44408e+07	8.89666e+07	3.22954e+07	1.55591e+07	1.70083e+06	2.32837e+08	3.38307e+06	794175	1.63541e+08	1.28717e+07	3.10058e+06	5.19485e+06	5.12288e+07	7.82506e+09	4.15407e+08	7.5965e+06	455870	5.0874e+07	2.6336e+07	7.29511e+06	1.76926e+06	4.25309e+07	2.34744e+06	3.96972e+06	8.69873e+07	2.99093e+07	2.82102e+08	2.92395e+06	394385	1.89873e+06	2.19481e+06	4.14993e+07	5.51017e+06
3	Hv	Ctrl	R	3		1.13165e+06	2.97529e+07	1.69215e+08	1.05574e+09	1.04983e+06	6.40141e+09	7.93895e+09	2.54524e+07	3.51454e+08	1.90432e+07	1.38952e+08	1.5707e+07	1.07839e+08	3.30184e+08	1.48097e+07	2.10265e+06	3.10096e+08	5.31757e+06	987536	1.60909e+08	1.16168e+07	2.95034e+06	5.00724e+06	4.41687e+07	8.61057e+09	4.05029e+08	9.27141e+06	419136	5.57158e+07	2.57077e+07	7.0856e+06	1.42804e+06	4.46022e+07	2.39646e+06	3.54747e+06	8.52862e+07	2.87272e+07	2.92888e+08	2.99037e+06	475461	1.73579e+06	2.72771e+06	4.8071e+07	6.42522e+06
4	Hv	Ctrl	R	4		956296	2.2422e+07	1.9978e+08	1.04605e+09	1.29024e+06	7.7083e+09	6.82095e+09	3.07782e+07	3.81494e+08	2.10194e+06	1.207e+08	2.47668e+07	7.95497e+07	3.16567e+08	1.87101e+07	2.47045e+06	2.62873e+08	8.36721e+06	1.19428e+06	1.89357e+08	1.46027e+07	3.07989e+06	5.75177e+06	7.12928e+07	1.0742e+10	5.11448e+08	9.3262e+06	467318	4.48971e+07	2.57341e+07	1.12947e+07	1.51699e+06	3.97521e+07	2.95375e+06	4.37534e+06	1.0814e+08	3.35018e+07	3.23302e+08	3.62557e+06	344472	2.39061e+06	2.32092e+06	4.34905e+07	5.00012e+06
6	Hv	Ctrl	R	6		2.46146e+06	9.50426e+07	2.10476e+08	7.44972e+08	1.14414e+06	1.46763e+10	7.66606e+09	3.4527e+07	2.91184e+08	1.94151e+07	2.86426e+08	1.29724e+07	2.74732e+08	7.35346e+08	2.47549e+07	2.97506e+06	3.80786e+08	1.2134e+07	648813	1.28372e+08	6.14787e+06	3.38419e+06	1.11357e+07	6.32799e+06	2.33086e+10	5.40339e+08	7.21071e+06	537199	1.89281e+08	1.4403e+07	3.96757e+06	2.78433e+06	3.21299e+06	2.11094e+06	2.58138e+06	7.512e+07	4.66875e+07	7.81455e+07	4.16583e+06	1.23265e+06	749487	2.1279e+06	1.14278e+08	7.74677e+06
31	Hg	Ctrl	S	1		2.3747e+09	1.38573e+07	4.94727e+08	1.74804e+09	1.21537e+06	3.99279e+09	3.96623e+09	9.80456e+07	6.51439e+08	1.13593e+07	8.84135e+07	1.7291e+07	1.23367e+07	1.69028e+08	1.3358e+07	4.21375e+06	3.47165e+08	1.38775e+07	228062	7.04491e+07	796981	1.91137e+06	7.93041e+06	575204	6.38289e+09	1.68678e+09	1.80778e+06	481682	7.93569e+07	8.35491e+06	4.09353e+06	1.28616e+06	4.14876e+06	4.15803e+06	4.22621e+06	4.19959e+07	4.54481e+06	2.21191e+08	1.95793e+06	144044	812119	1.41892e+06	1.21098e+07	93444.1
32	Hg	Ctrl	S	2		2.20795e+09	1.82661e+07	5.62233e+08	1.76549e+09	1.12516e+06	2.40432e+09	3.98544e+09	6.9126e+07	5.28056e+08	1.3139e+07	7.91803e+07	1.1559e+07	9.78105e+06	1.64421e+08	8.77768e+06	3.47488e+06	3.97361e+08	1.08178e+07	90277.7	6.08156e+07	535270	2.44924e+06	3.90521e+06	309330	5.89925e+09	1.75232e+09	2.276e+06	415565	9.49398e+07	8.54411e+06	3.0665e+06	715559	2.3676e+06	3.97034e+06	3.77417e+06	3.85725e+07	3.26677e+06	2.19513e+08	3.641e+06	79343.3	853244	1.24179e+06	1.40114e+07	89551.7
33	Hg	Ctrl	S	3		2.6666e+09	1.47453e+07	7.61201e+08	2.77513e+09	1.62557e+06	4.0106e+09	5.26054e+09	9.99427e+07	9.63543e+08	2.43952e+07	1.16621e+08	1.98678e+07	1.11655e+07	1.94766e+08	2.00168e+07	1.33531e+06	3.98677e+08	1.28856e+07	118021	6.60249e+07	724346	2.22259e+06	7.42598e+06	381261	7.30229e+09	2.56208e+09	2.29898e+06	586712	9.24361e+07	1.00009e+07	4.64019e+06	1.00232e+06	1.51611e+06	4.45492e+06	4.72933e+06	4.88309e+07	3.4349e+06	3.49859e+08	3.64853e+06	212382	1.11739e+06	1.72072e+06	1.4313e+07	713327
34	Hg	Ctrl	S	4		2.4178e+09	1.4665e+07	6.31006e+08	2.12445e+09	1.54851e+06	3.51805e+09	5.76738e+09	9.02972e+07	8.23295e+08	1.59243e+07	1.14064e+08	1.88613e+07	1.83752e+07	2.42165e+08	1.20614e+07	5.38907e+06	4.04383e+08	6.23994e+06	169736	5.85865e+07	130778	2.48491e+06	6.93411e+06	812482	8.92428e+09	1.92361e+09	3.04088e+06	651074	7.83363e+07	8.39908e+06	4.68108e+06	866623	3.81363e+06	4.41962e+06	5.24551e+06	5.94128e+07	4.37492e+06	1.17066e+08	2.59767e+06	107645	1.20462e+06	1.60298e+06	1.79096e+07	94777.7
35	Hg	Ctrl	S	5		2.33797e+09	1.86715e+07	7.35338e+08	3.11769e+09	1.81043e+06	4.50468e+09	4.26818e+09	9.80498e+07	1.15211e+09	1.60738e+07	1.03961e+08	1.67333e+07	1.0706e+07	2.12613e+08	2.14929e+07	5.22514e+06	3.74003e+08	9.99827e+06	121556	6.5004e+07	53705.6	2.53245e+06	4.08332e+06	529332	7.88455e+09	2.93295e+09	1.36141e+06	529822	1.13618e+08	9.55899e+06	5.13587e+06	941524	560336	3.98603e+06	5.45369e+06	3.81171e+07	3.69281e+06	4.15245e+08	2.83878e+06	82070.2	1.55206e+06	1.91625e+06	1.50795e+07	638293
36	Hg	Ctrl	S	6		2.41698e+09	9.37156e+06	6.10453e+08	2.17386e+09	963463	3.65228e+09	6.85257e+09	9.0866e+07	5.73505e+08	1.70486e+07	1.21162e+08	1.73925e+07	1.8559e+07	1.91503e+08	1.57721e+07	1.39104e+06	3.48923e+08	9.94358e+06	189772	6.54853e+07	188352	3.11185e+06	7.64933e+06	965478	7.43884e+09	1.79626e+09	3.22206e+06	540412	7.49113e+07	7.42036e+06	3.77278e+06	1.05644e+06	4.61603e+06	3.79262e+06	4.70993e+06	5.915e+07	5.14836e+06	1.52685e+08	1.66747e+06	84144	1.1763e+06	1.38612e+06	1.72574e+07	505200
61	Hm	Ctrl	S	1		1.62678e+09	6.17813e+06	3.6136e+08	1.36383e+09	860685	3.86658e+09	1.19106e+10	9.66498e+07	3.56942e+08	2.12283e+07	1.05227e+08	8.21854e+06	1.88247e+07	4.51713e+07	1.08892e+07	364175	1.88217e+08	5.61481e+06	268562	1.99458e+08	517516	1.74372e+06	1.01147e+07	1.09637e+07	1.73835e+09	1.24405e+09	2.31757e+06	619813	3.16627e+07	2.30214e+07	3.47286e+06	673640	7.64307e+06	3.6987e+06	4.75848e+06	3.53367e+07	5.00225e+06	2.10681e+08	1.8419e+06	9.03113e+06	1.45491e+06	2.89349e+06	1.02118e+07	686881
62	Hm	Ctrl	S	2		1.48579e+09	9.82339e+06	3.94036e+08	1.52416e+09	1.04704e+06	5.09974e+09	1.12271e+10	1.13558e+08	3.73205e+08	1.70993e+07	1.1437e+08	5.58043e+06	2.03948e+07	3.86379e+07	1.52405e+07	3.06759e+06	1.71469e+08	8.76492e+06	422575	1.98958e+08	608338	1.90682e+06	1.37009e+07	2.4872e+07	1.93883e+09	1.57288e+09	3.88753e+06	817068	3.99984e+07	2.23506e+07	4.41832e+06	882804	1.38151e+07	5.6034e+06	4.84621e+06	4.26565e+07	8.78681e+06	2.48352e+08	1.40324e+06	1.0451e+07	1.20188e+06	3.99905e+06	1.16455e+07	993090
63	Hm	Ctrl	S	3		1.78189e+09	6.19087e+06	3.81405e+08	1.16781e+09	735568	3.79574e+09	1.23198e+10	8.19736e+07	3.31115e+08	1.73365e+07	1.08628e+08	9.25531e+06	1.66975e+07	5.67494e+07	9.16322e+06	3.99293e+06	3.13176e+08	5.60038e+06	295548	2.15518e+08	758362	1.94004e+06	1.27579e+07	1.40013e+07	2.33787e+09	1.28342e+09	2.77258e+06	736123	2.84445e+07	1.63236e+07	3.5391e+06	802787	1.07277e+07	4.31508e+06	4.37179e+06	4.18844e+07	6.52199e+06	2.09098e+08	1.98169e+06	9.38162e+06	1.61096e+06	3.2375e+06	1.5269e+07	89580.7
64	Hm	Ctrl	S	4		1.62319e+09	1.1598e+07	3.85619e+08	1.89678e+09	1.12653e+06	5.40081e+09	1.20683e+10	1.15379e+08	3.66077e+08	2.30134e+07	1.23774e+08	6.88821e+06	1.94481e+07	3.48074e+07	1.62575e+07	2.50571e+06	1.72112e+08	4.77525e+06	351926	2.61636e+08	688532	1.84563e+06	1.2921e+07	2.33344e+07	1.59348e+09	1.90962e+09	3.65364e+06	828623	3.54831e+07	2.25472e+07	5.2654e+06	877041	1.16234e+07	5.53042e+06	5.93323e+06	4.32082e+07	6.70373e+06	1.85829e+08	2.73803e+06	1.21423e+07	2.14619e+06	4.09266e+06	1.53543e+07	89384.8
65	Hm	Ctrl	S	5		1.88206e+09	1.02217e+07	3.35515e+08	1.379e+09	876100	4.53808e+09	1.12225e+10	1.06645e+08	4.53433e+08	2.14946e+07	1.14289e+08	1.14853e+07	1.58739e+07	6.54532e+07	1.10169e+07	3.5615e+06	3.13563e+08	9.34581e+06	469726	2.34516e+08	467696	1.69009e+06	1.07524e+07	1.14002e+07	2.59186e+09	1.54818e+09	3.13355e+06	602181	3.12171e+07	1.7992e+07	3.28408e+06	824877	1.00143e+07	4.04381e+06	4.11271e+06	4.24129e+07	5.61839e+06	3.06407e+08	2.31497e+06	1.10563e+07	1.56642e+06	3.68531e+06	1.33593e+07	111075
66	Hm	Ctrl	S	6		1.9174e+09	9.61428e+06	4.40967e+08	1.53076e+09	651017	4.50514e+09	1.3378e+10	9.84305e+07	4.88125e+08	3.02224e+07	1.31877e+08	9.28482e+06	1.87544e+07	5.89104e+07	8.21601e+06	1.34977e+06	2.05051e+08	6.33065e+06	243886	2.64967e+08	400473	1.71735e+06	1.23682e+07	1.08827e+07	2.42963e+09	1.44264e+09	3.89266e+06	787334	3.25839e+07	1.85025e+07	2.54729e+06	788688	9.74432e+06	4.72144e+06	4.3726e+06	4.74013e+07	6.17672e+06	2.19384e+08	2.59311e+06	1.20872e+07	1.74557e+06	4.31012e+06	1.35614e+07	686570
7	Hv	Ctrl	S	1		535068	1.86272e+07	2.48256e+08	1.16343e+09	1.02701e+06	3.27542e+09	5.4014e+09	1.05526e+08	4.85681e+08	1.13077e+07	1.56289e+07	1.8019e+07	3.28539e+07	3.77042e+08	1.06875e+07	2.84992e+07	2.0743e+08	8.75114e+06	187143	6.07594e+07	7.71354e+06	1.6196e+06	6.21666e+06	1.02166e+07	1.35347e+10	1.0536e+09	4.87814e+06	1.11707e+06	3.76475e+07	5.83608e+06	7.57732e+06	860042	9.78162e+06	2.95149e+06	7.56064e+06	3.1623e+07	2.72398e+07	1.84322e+08	1.83199e+06	74168.3	673371	1.40727e+06	8.96672e+06	96721.9
8	Hv	Ctrl	S	2		1.70264e+06	2.31986e+07	3.26446e+08	1.25597e+09	917964	2.58122e+09	5.34773e+09	1.13728e+08	6.85466e+08	1.21222e+07	1.05247e+08	1.36942e+07	3.48846e+07	5.22854e+08	1.15454e+07	4.92023e+07	2.24042e+08	8.21384e+06	277227	6.536e+07	7.85488e+06	1.78189e+06	6.04083e+06	1.17558e+07	1.87748e+10	1.27529e+09	5.49435e+06	1.29021e+06	5.22611e+07	7.44625e+06	6.78179e+06	591522	1.1526e+07	2.9185e+06	6.92305e+06	4.08738e+07	2.73136e+07	3.43589e+08	2.14646e+06	77567	826690	1.11109e+06	1.13381e+07	90115
9	Hv	Ctrl	S	3		1.58502e+06	4.04095e+07	4.18124e+08	1.83761e+09	981493	5.89713e+09	1.13437e+10	1.72104e+08	8.19321e+08	1.88811e+07	1.95099e+08	2.70176e+07	5.77918e+07	3.55525e+08	1.3407e+07	5.57418e+07	1.1247e+08	1.115e+07	594066	1.25647e+08	1.263e+07	3.31109e+06	1.0766e+07	2.92369e+07	1.25689e+10	1.83949e+09	1.10987e+07	1.97271e+06	8.80534e+07	1.29325e+07	1.2825e+07	2.89699e+06	1.45e+07	6.82663e+06	1.32064e+07	7.79258e+07	5.24362e+07	5.05833e+08	2.57578e+06	146801	1.77504e+06	3.29691e+06	1.82901e+07	624990
10	Hv	Ctrl	S	4		1.07871e+06	2.13175e+07	3.46872e+08	1.61846e+09	1.29097e+06	6.65966e+09	1.08713e+10	1.6488e+08	6.84453e+08	2.34686e+07	1.7282e+08	1.72799e+07	4.56412e+07	3.29203e+08	2.04916e+07	5.64186e+07	1.38434e+08	1.23478e+07	673924	9.20576e+07	1.38168e+07	2.92038e+06	1.08812e+07	3.21017e+07	1.22744e+10	1.42364e+09	1.03321e+07	1.65538e+06	7.02126e+07	1.05115e+07	1.01385e+07	1.27198e+06	1.85467e+07	5.13466e+06	1.22034e+07	7.84421e+07	5.00296e+07	3.99651e+08	3.63754e+06	139085	1.13773e+06	2.26454e+06	1.86976e+07	94103.8
11	Hv	Ctrl	S	5		550267	2.02377e+07	4.17286e+08	1.25127e+09	1.38884e+06	2.54943e+09	4.97979e+09	1.1912e+08	5.32332e+08	1.66126e+07	1.05914e+08	1.84295e+07	3.615e+07	9.34406e+08	1.42213e+07	5.96195e+07	1.62259e+08	1.33413e+07	186850	3.45455e+07	6.55425e+06	1.33072e+06	8.62544e+06	5.7821e+06	3.16047e+10	1.32752e+09	2.4682e+06	987976	3.85439e+07	5.75096e+06	2.31129e+06	62315.2	2.13738e+06	3.35558e+06	6.81124e+06	3.62299e+07	6.84345e+07	3.08485e+08	2.71618e+06	80200.1	763406	1.99063e+06	1.11493e+07	95474.3
12	Hv	Ctrl	S	6		1.51648e+06	2.25716e+07	3.61654e+08	1.31239e+09	1.04609e+06	2.89769e+09	6.40758e+09	1.73048e+08	4.87237e+08	1.57567e+07	9.99711e+07	6.46712e+06	4.97893e+07	9.58035e+08	1.17523e+07	5.56673e+07	1.8647e+08	6.32884e+06	413278	5.45087e+07	7.74276e+06	1.59503e+06	1.08124e+07	1.52913e+07	3.4542e+10	1.32067e+09	5.24973e+06	1.08971e+06	3.46779e+07	7.52167e+06	7.37446e+06	1.50929e+06	4.81638e+06	4.15706e+06	7.49621e+06	4.93686e+07	6.92105e+07	2.36208e+08	2.25306e+06	116399	981210	2.32883e+06	1.28384e+07	92779.7
37	Hg	Salt	R	1		2.18974e+08	1.16648e+07	2.15166e+08	8.17269e+08	690540	6.86097e+09	1.04513e+10	6.86832e+07	2.57031e+08	1.58433e+07	9.47119e+07	6.20667e+06	1.89476e+07	4.99011e+07	2.17601e+07	1.2402e+06	1.65642e+08	9.14064e+06	1.02787e+06	3.41592e+08	5.72651e+06	3.68343e+06	7.39121e+06	3.78313e+07	1.70745e+09	4.46203e+08	5.83859e+06	374899	2.28677e+07	1.05296e+07	6.95983e+06	1.25128e+07	3.56181e+07	4.72868e+06	4.30058e+06	6.38475e+07	9.9937e+06	2.39808e+08	2.43186e+06	986573	3.06819e+06	3.76311e+06	2.00424e+07	2.43528e+06
38	Hg	Salt	R	2		1.02075e+08	5.72147e+06	1.31187e+08	4.29486e+08	1.07754e+06	6.70642e+09	9.61274e+09	5.86706e+07	1.85048e+08	9.03867e+06	6.50357e+07	4.26032e+06	1.39821e+07	3.57611e+07	1.4409e+07	3.47158e+06	1.29072e+08	2.65775e+06	605776	2.35877e+08	5.30908e+06	1.67901e+06	7.36284e+06	2.59386e+07	1.50436e+09	2.7046e+08	4.21787e+06	488486	1.69967e+07	8.13588e+06	6.16107e+06	9.63188e+06	2.17285e+07	3.86072e+06	4.29519e+06	4.61023e+07	6.90122e+06	5.99964e+07	1.33391e+06	567290	2.17474e+06	3.40067e+06	1.15179e+07	2.3709e+06
39	Hg	Salt	R	3		1.18105e+08	4.37042e+06	1.13249e+08	6.4424e+08	252838	6.46591e+09	8.94831e+09	5.93026e+07	1.58422e+08	9.6423e+06	6.86661e+07	3.39023e+06	1.29116e+07	3.42424e+07	1.31852e+07	3.53399e+06	1.46775e+08	1.46907e+06	371396	3.18211e+08	4.72665e+06	3.37882e+06	7.57092e+06	3.13125e+07	1.39357e+09	3.09604e+08	4.50967e+06	462504	1.86787e+07	9.02331e+06	6.33969e+06	9.69631e+06	2.73948e+07	3.43202e+06	4.04295e+06	4.47415e+07	7.44256e+06	1.39065e+08	1.57496e+06	572858	1.67406e+06	3.45657e+06	1.47414e+07	1.73644e+06
40	Hg	Salt	R	4		8.44061e+07	9.203e+06	9.81677e+07	5.98471e+08	1.59259e+06	8.99244e+09	1.22887e+10	4.97497e+07	1.52971e+08	1.04693e+07	8.7504e+07	7.13731e+06	1.77992e+07	2.50032e+07	1.70196e+07	1.11797e+06	1.11532e+08	4.2503e+06	683320	2.93701e+08	6.5784e+06	1.7419e+06	1.06423e+07	6.95674e+07	1.13988e+09	2.92769e+08	8.20481e+06	376008	2.62538e+07	9.84301e+06	6.98767e+06	1.06949e+07	7.50459e+07	5.98356e+06	4.66737e+06	3.54118e+07	2.85619e+07	1.34046e+08	1.58575e+06	582470	2.42665e+06	3.79315e+06	1.72599e+07	3.5458e+06
41	Hg	Salt	R	5		1.41216e+08	6.34612e+06	1.73021e+08	5.30101e+08	575640	8.64889e+09	1.10008e+10	5.83115e+07	2.34895e+08	1.15822e+07	9.20292e+07	5.10891e+06	1.84506e+07	3.92236e+07	1.75485e+07	244633	1.33892e+08	6.86144e+06	565821	3.45051e+08	6.0242e+06	4.07962e+06	6.13427e+06	5.13622e+07	1.5772e+09	3.26309e+08	5.13706e+06	326150	2.23376e+07	1.16783e+07	7.5806e+06	1.15529e+07	2.28775e+07	4.3869e+06	4.97144e+06	5.36309e+07	7.38219e+06	2.14295e+08	1.63367e+06	208155	2.73616e+06	3.16717e+06	1.18074e+07	2.53921e+06
42	Hg	Salt	R	6		1.1708e+08	3.88164e+06	1.6922e+08	4.47047e+08	541880	7.644e+09	1.14038e+10	5.30423e+07	2.3773e+08	1.27932e+07	8.62916e+07	5.02852e+06	1.56485e+07	3.35438e+07	1.55145e+07	272370	1.35437e+08	4.28794e+06	321696	2.44281e+08	6.85534e+06	1.95622e+06	1.07166e+07	2.83509e+07	1.28079e+09	2.92057e+08	4.91738e+06	392128	2.04766e+07	1.02281e+07	7.63157e+06	1.10077e+07	2.40569e+07	4.13365e+06	5.29085e+06	5.07864e+07	1.47033e+07	2.19599e+08	1.58975e+06	345975	2.39149e+06	4.76028e+06	1.22413e+07	2.45551e+06
67	Hm	Salt	R	1		6.6784e+07	1.03316e+07	1.09155e+08	5.482e+08	255049	4.85797e+09	1.17574e+10	4.36928e+07	1.88613e+08	9.27842e+06	1.3285e+08	6.51654e+06	9.28585e+06	6.42951e+07	1.12586e+07	3.75068e+06	2.62693e+08	1.00366e+07	324637	1.96113e+08	3.10059e+06	2.1432e+06	1.09445e+07	9.75739e+07	2.00797e+09	2.12585e+08	4.86855e+06	373056	3.65368e+07	1.18085e+07	1.7021e+06	1.6048e+06	5.30096e+07	3.69847e+06	3.24982e+06	5.0007e+07	8.90062e+06	1.78437e+08	1.14987e+06	1.1079e+06	1.7933e+06	3.75152e+06	8.74694e+06	1.45875e+06
68	Hm	Salt	R	2		7.79502e+07	9.4818e+06	1.43806e+08	5.58231e+08	256661	7.51938e+09	1.51185e+10	5.56636e+07	2.23295e+08	1.51483e+07	1.59267e+08	5.91602e+06	1.3998e+07	8.61689e+07	1.14727e+07	1.61641e+06	2.68167e+08	4.76598e+06	356254	2.02197e+08	2.52595e+06	2.69855e+06	9.30696e+06	9.56816e+07	3.02633e+09	2.82403e+08	1.00119e+07	412163	4.49568e+07	1.41306e+07	4.17179e+06	1.57095e+06	6.32134e+07	3.58098e+06	4.27801e+06	6.52811e+07	1.40085e+07	2.03789e+08	1.47792e+06	890391	1.83086e+06	3.85966e+06	1.27307e+07	1.5961e+06
69	Hm	Salt	R	3		6.40893e+07	1.0536e+07	1.36999e+08	4.56474e+08	294087	5.20005e+09	1.27183e+10	5.67026e+07	2.30414e+08	1.53079e+07	1.43203e+08	6.72796e+06	1.17923e+07	7.14337e+07	1.05584e+07	1.02248e+06	2.48729e+08	6.30703e+06	338581	2.03862e+08	3.163e+06	2.34924e+06	9.80647e+06	7.93442e+07	2.61591e+09	2.89523e+08	8.08952e+06	243751	4.13178e+07	1.41435e+07	4.00599e+06	1.63226e+06	5.4881e+07	3.56011e+06	3.4208e+06	6.01742e+07	1.12611e+07	2.12977e+08	1.57435e+06	1.02701e+06	1.59067e+06	3.87501e+06	1.34008e+07	1.59818e+06
70	Hm	Salt	R	4		7.8038e+07	1.06696e+07	9.81946e+07	4.66184e+08	192041	4.50894e+09	1.16664e+10	5.37504e+07	2.13777e+08	9.63624e+06	1.31672e+08	6.4732e+06	7.92182e+06	6.20719e+07	8.53762e+06	1.16499e+06	2.73579e+08	5.78283e+06	277961	1.50325e+08	2.5095e+06	2.20179e+06	9.71785e+06	7.65899e+07	2.27743e+09	2.44061e+08	6.91638e+06	423643	3.25476e+07	1.01686e+07	3.68741e+06	1.52051e+06	4.55814e+07	2.71654e+06	3.33258e+06	4.2313e+07	1.46236e+07	1.97796e+08	1.16343e+06	1.96991e+06	1.54174e+06	2.98834e+06	8.52329e+06	872690
71	Hm	Salt	R	5		1.10667e+08	1.18145e+07	1.38486e+08	5.31594e+08	229766	5.30911e+09	1.42087e+10	6.43935e+07	2.0498e+08	1.42997e+07	1.76161e+08	7.32861e+06	1.20542e+07	6.04631e+07	1.36068e+07	1.6251e+06	2.95336e+08	5.40544e+06	294969	2.43159e+08	3.58419e+06	2.34352e+06	8.84264e+06	9.46586e+07	3.30511e+09	2.64165e+08	8.12297e+06	346134	5.0423e+07	1.42221e+07	4.32614e+06	1.33864e+06	5.60479e+07	3.08639e+06	4.14176e+06	6.31451e+07	8.99147e+06	1.81586e+08	1.77084e+06	1.061e+06	1.98031e+06	3.88541e+06	1.03824e+07	1.30029e+06
72	Hm	Salt	R	6		9.37912e+07	1.46615e+07	1.64819e+08	6.45562e+08	236386	5.45876e+09	1.294e+10	6.4634e+07	2.17584e+08	1.40425e+07	1.97325e+08	9.15022e+06	1.27456e+07	7.1526e+07	1.29165e+07	1.83257e+06	3.32306e+08	4.13157e+06	316337	1.72322e+08	2.84487e+06	2.96377e+06	8.24476e+06	9.83583e+07	2.73609e+09	3.16258e+08	6.49592e+06	248931	4.40627e+07	1.31681e+07	3.58894e+06	1.64857e+06	5.89948e+07	3.3938e+06	3.18783e+06	5.36045e+07	1.43607e+07	1.93851e+08	1.56663e+06	2.5979e+06	1.95973e+06	3.56166e+06	1.02399e+07	1.03646e+06
13	Hv	Salt	R	1		2.41675e+06	2.17626e+07	1.04834e+08	8.79442e+08	1.93646e+07	4.55822e+09	7.33613e+09	2.90295e+07	1.95933e+08	1.12552e+07	1.1344e+08	1.53852e+07	2.35951e+07	7.36143e+07	1.11089e+07	1.45352e+06	1.04796e+08	5.62013e+06	4.85429e+06	3.9934e+08	1.0697e+07	7.86406e+06	3.55812e+06	8.54862e+07	2.45218e+09	2.32356e+08	1.70049e+07	840702	3.97276e+07	3.83541e+07	4.3789e+06	3.56946e+06	1.02509e+08	5.03094e+06	9.08057e+06	1.97409e+07	2.58399e+07	1.69336e+08	1.49414e+06	5.19274e+06	940176	1.46484e+06	1.36777e+07	236415
14	Hv	Salt	R	2		2.34429e+06	2.04036e+07	1.26727e+08	1.08315e+09	6.63187e+06	4.11646e+09	1.14889e+10	3.82628e+07	2.81701e+08	1.3494e+07	1.56891e+08	7.91387e+06	2.04967e+07	9.24184e+07	8.80332e+06	3.0262e+06	8.80532e+07	2.44437e+06	3.50954e+06	2.31979e+08	1.35293e+07	6.27279e+06	3.26165e+06	9.6541e+07	2.60947e+09	4.3508e+08	1.40139e+07	1.12259e+06	2.94452e+07	3.51158e+07	5.39952e+06	5.10218e+06	1.19237e+08	5.63699e+06	7.23343e+06	2.62892e+07	2.56127e+07	2.52449e+08	1.3958e+06	2.45392e+06	1.02574e+06	2.71837e+06	1.72693e+07	591882
15	Hv	Salt	R	3		3.08409e+06	2.55529e+07	1.91418e+08	1.13486e+09	1.29408e+07	3.9166e+09	9.52765e+09	4.43828e+07	1.99541e+08	1.44831e+07	1.21811e+08	1.00702e+07	2.41798e+07	9.2212e+07	9.95447e+06	2.4589e+06	1.35695e+08	5.26159e+06	4.42472e+06	3.79017e+08	1.48414e+07	6.6631e+06	3.58087e+06	7.26389e+07	3.10069e+09	2.51661e+08	1.31523e+07	761818	3.42777e+07	3.47413e+07	5.75934e+06	4.26591e+06	1.06929e+08	5.57913e+06	8.53401e+06	1.99614e+07	3.18829e+07	1.7757e+08	1.58469e+06	3.32034e+06	781872	1.98474e+06	1.45944e+07	275020
16	Hv	Salt	R	4		3.17101e+06	2.93559e+07	1.69548e+08	1.2904e+09	4.94906e+06	6.61694e+09	1.42054e+10	4.12455e+07	3.28278e+08	2.01198e+07	1.76917e+08	9.69805e+06	2.19888e+07	7.48755e+07	1.06476e+07	5.22096e+06	1.06432e+08	2.58104e+06	2.12585e+06	3.3084e+08	1.67086e+07	8.36028e+06	3.67179e+06	1.0149e+08	2.70072e+09	5.38161e+08	1.14581e+07	1.1072e+06	4.6282e+07	4.93273e+07	7.03421e+06	5.12732e+06	1.3051e+08	6.65538e+06	8.96489e+06	2.97484e+07	3.58539e+07	5.05748e+07	1.8435e+06	2.68511e+06	957721	2.3757e+06	1.94271e+07	388263
17	Hv	Salt	R	5		1.79963e+06	1.48249e+07	9.10513e+07	3.48806e+08	1.44883e+07	3.69777e+09	4.02526e+09	2.02767e+07	9.91346e+07	1.13693e+07	9.04609e+07	1.09633e+07	3.51339e+07	1.10803e+08	1.30864e+07	1.25777e+06	1.45042e+08	8.52357e+06	8.55833e+06	3.70798e+08	3.4506e+06	4.49183e+06	5.7608e+06	4.21581e+07	3.76618e+09	1.06879e+08	6.47483e+06	574169	3.63454e+07	1.67386e+07	3.15375e+06	1.39243e+06	7.24623e+07	2.79702e+06	3.92336e+06	1.53579e+07	1.79296e+07	7.88916e+07	2.6408e+06	467168	659040	1.02914e+06	7.51189e+06	531102
18	Hv	Salt	R	6		1.81582e+06	1.88078e+07	9.50546e+07	4.30168e+08	2.06385e+07	3.82463e+09	5.15596e+09	1.63454e+07	1.35678e+08	1.27685e+07	1.01498e+08	1.1046e+07	2.82922e+07	8.74463e+07	1.20385e+07	1.33062e+06	1.24938e+08	8.49393e+06	7.24291e+06	3.58764e+08	3.37828e+06	3.62799e+06	4.34133e+06	5.33236e+07	2.65058e+09	1.74137e+08	5.68931e+06	565391	3.84017e+07	1.75791e+07	2.02829e+06	1.68005e+06	6.6598e+07	2.58653e+06	3.9734e+06	1.56505e+07	1.7482e+07	1.16517e+08	1.96111e+06	743881	748109	1.0716e+06	9.67756e+06	551057
43	Hg	Salt	S	1		9.78055e+08	2.78183e+07	4.16232e+08	1.38382e+09	663432	6.96041e+08	3.97926e+09	7.1589e+07	2.35689e+08	1.20461e+07	1.91415e+07	3.30817e+06	2.51704e+06	2.75527e+07	8.90192e+06	2.86438e+06	1.40267e+08	5.16272e+06	107605	8.25144e+07	62298	2.64225e+06	4.04351e+06	1.63237e+06	1.09728e+09	1.29164e+09	1.36325e+06	390116	1.28189e+07	6.6467e+06	4.01612e+06	1.40678e+06	1.64312e+07	1.74234e+06	5.86004e+06	2.39094e+07	2.22625e+06	2.45022e+08	2.04595e+06	95548.1	1.51101e+06	2.41461e+06	8.6593e+06	582375
44	Hg	Salt	S	2		1.02612e+09	1.1517e+07	3.21751e+08	9.7768e+08	1.02492e+06	1.60285e+09	4.53886e+09	7.76646e+07	1.73885e+08	7.34516e+06	2.44999e+07	5.03418e+06	3.54338e+06	1.95074e+07	1.24072e+07	2.6448e+06	1.38155e+08	1.52293e+07	167768	9.8152e+07	180497	2.5117e+06	1.19849e+07	2.35139e+06	7.85693e+08	1.15422e+09	2.36736e+06	330475	1.11472e+07	6.70688e+06	5.10726e+06	1.38387e+06	1.45734e+07	2.96696e+06	8.24279e+06	2.31861e+07	6.09127e+06	1.37779e+08	1.21789e+06	136821	4.72717e+06	7.51278e+06	6.71126e+06	106961
45	Hg	Salt	S	3		1.25384e+09	2.43329e+07	4.67869e+08	1.18564e+09	564038	6.03911e+08	4.37271e+09	5.64265e+07	3.4872e+08	1.21527e+07	2.29723e+07	3.36687e+06	2.24935e+06	2.82874e+07	9.51455e+06	4.22802e+06	1.21278e+08	1.37956e+07	90404.1	1.10213e+08	53686.7	2.7806e+06	5.07246e+06	1.56344e+06	1.17088e+09	1.12423e+09	2.02556e+06	420823	1.5867e+07	4.968e+06	3.33046e+06	1.25931e+06	2.04399e+07	1.88252e+06	5.56587e+06	2.81141e+07	1.67998e+06	2.81663e+08	2.16003e+06	136215	1.03262e+06	2.32471e+06	8.67524e+06	94703
46	Hg	Salt	S	4		9.56608e+08	4.70125e+06	3.28116e+08	9.58368e+08	568506	1.84936e+09	4.89798e+09	8.15223e+07	1.73675e+08	5.97495e+06	4.23052e+07	5.66071e+06	2.74746e+06	2.09852e+07	8.11499e+06	4.74768e+06	9.94042e+07	4.99771e+06	108120	6.8393e+07	297620	1.8316e+06	7.46983e+06	3.78607e+06	8.71818e+08	1.00544e+09	1.99789e+06	316519	1.02468e+07	5.1657e+06	4.59633e+06	1.46173e+06	3.04652e+07	1.91121e+06	7.8066e+06	2.24048e+07	4.82841e+06	1.32212e+08	908958	79311.5	2.24097e+06	5.82061e+06	4.4105e+06	106941
47	Hg	Salt	S	5		1.37556e+09	2.35306e+07	4.35843e+08	1.24473e+09	508122	1.13062e+09	6.3253e+09	8.37796e+07	2.72611e+08	1.42383e+07	3.33475e+07	5.77668e+06	2.52888e+06	3.38909e+07	9.84927e+06	5.59627e+06	1.48418e+08	1.24738e+07	132165	1.49626e+08	47500.2	3.01762e+06	5.5361e+06	3.66954e+06	1.32956e+09	1.41831e+09	2.24913e+06	458646	1.18228e+07	6.73266e+06	4.5119e+06	1.79216e+06	2.22839e+07	2.18834e+06	7.07713e+06	3.41139e+07	3.01339e+06	2.75246e+08	2.31297e+06	78806.8	1.8332e+06	2.5695e+06	8.77388e+06	713650
48	Hg	Salt	S	6		1.07297e+09	847302	3.8929e+08	1.17563e+09	578170	1.23746e+09	5.91083e+09	6.72922e+07	2.1681e+08	1.3913e+07	2.49514e+07	5.26229e+06	2.28903e+06	2.10875e+07	1.08421e+07	3.88612e+06	1.32779e+08	6.18449e+06	131849	8.96479e+07	201517	2.06829e+06	5.24379e+06	2.43103e+06	8.56117e+08	1.14592e+09	2.01993e+06	450473	1.12757e+07	7.3379e+06	4.64657e+06	1.78212e+06	1.29191e+07	1.84432e+06	8.26734e+06	2.86553e+07	2.7394e+06	2.90248e+08	2.2118e+06	84553.6	1.635e+06	3.90229e+06	8.95586e+06	87048.9
73	Hm	Salt	S	1		1.45226e+09	1.15129e+06	3.54719e+08	1.18872e+09	599425	2.72871e+09	8.52211e+09	8.50303e+07	1.37101e+08	1.23609e+07	5.86934e+07	4.58852e+06	3.4363e+06	3.79235e+07	1.04484e+07	4.04719e+06	1.68323e+08	4.81985e+06	270700	1.45846e+08	417978	2.38166e+06	1.53401e+07	1.06715e+07	1.50696e+09	1.3075e+09	2.11511e+06	414234	1.81482e+07	8.38588e+06	1.6878e+06	1.18216e+06	1.86891e+07	2.00519e+06	3.87827e+06	3.49904e+07	1.02737e+07	2.66294e+08	1.29786e+06	1.96077e+06	952996	2.33034e+06	5.26162e+06	105954
74	Hm	Salt	S	2		1.36485e+09	2.39198e+07	3.83258e+08	1.08659e+09	622310	2.14386e+09	8.7264e+09	8.7457e+07	1.73506e+08	1.0051e+07	5.17862e+07	7.54344e+06	3.4996e+06	3.07778e+07	9.3974e+06	3.51007e+06	1.49412e+08	1.06944e+07	270985	1.44546e+08	371043	2.58116e+06	1.51617e+07	9.93776e+06	1.20261e+09	1.19942e+09	1.94021e+06	509772	1.25415e+07	8.38712e+06	1.83497e+06	1.23756e+06	1.63359e+07	2.38145e+06	3.73372e+06	2.6799e+07	7.11738e+06	1.89914e+08	683517	1.29448e+06	1.08907e+06	1.9609e+06	5.42281e+06	796339
75	Hm	Salt	S	3		1.44107e+09	6.36588e+06	4.70889e+08	1.52724e+09	479753	3.49103e+09	8.80593e+09	8.75499e+07	2.6062e+08	1.21002e+07	4.78545e+07	4.58203e+06	3.3933e+06	2.95552e+07	1.19442e+07	3.71693e+06	1.7315e+08	3.25818e+06	283272	1.75539e+08	332370	2.38845e+06	1.73725e+07	1.02273e+07	1.19113e+09	1.63581e+09	1.91636e+06	446789	1.80635e+07	1.06789e+07	2.00725e+06	1.20527e+06	1.6053e+07	2.40125e+06	4.48892e+06	3.02757e+07	1.15341e+07	2.05255e+08	987147	1.706e+06	1.15545e+06	2.49751e+06	7.15163e+06	583853
76	Hm	Salt	S	4		1.38983e+09	753777	3.91087e+08	1.29243e+09	450209	2.99808e+09	9.00679e+09	7.86374e+07	1.4008e+08	1.16077e+07	5.44384e+07	4.74647e+06	2.54752e+06	2.70251e+07	8.47406e+06	4.2512e+06	1.55695e+08	5.30147e+06	267352	1.62231e+08	334666	2.57428e+06	1.90411e+07	1.1493e+07	1.09318e+09	1.43987e+09	2.91286e+06	379600	1.57631e+07	9.78196e+06	2.03344e+06	1.15041e+06	1.94371e+07	2.27163e+06	4.79132e+06	3.28533e+07	1.24887e+07	3.51739e+08	1.19792e+06	1.77841e+06	984340	2.51534e+06	7.24291e+06	536205
77	Hm	Salt	S	5		1.46576e+09	9.18865e+06	4.19065e+08	1.40891e+09	676814	3.13742e+09	8.75737e+09	6.96239e+07	2.4465e+08	1.41218e+07	5.43464e+07	7.81083e+06	5.10204e+06	4.4374e+07	8.44422e+06	3.7969e+06	2.06415e+08	6.13053e+06	267298	2.03071e+08	531132	2.60249e+06	1.46747e+07	1.02484e+07	1.7296e+09	1.49482e+09	2.56838e+06	433502	2.05787e+07	1.02041e+07	3.12609e+06	1.06067e+06	1.98285e+07	2.41752e+06	4.43324e+06	3.94157e+07	8.62568e+06	1.81049e+08	915674	2.40556e+06	1.22325e+06	1.90059e+06	7.2842e+06	95422.6
78	Hm	Salt	S	6		1.55188e+09	2.82939e+07	4.35351e+08	1.41635e+09	562786	2.31346e+09	1.01796e+10	6.6649e+07	2.61077e+08	2.16529e+07	6.03605e+07	6.74668e+06	3.70017e+06	4.06961e+07	7.20195e+06	2.05035e+06	1.80575e+08	2.73792e+06	248220	1.81112e+08	468949	3.51588e+06	2.36345e+07	1.10016e+07	1.60912e+09	1.55774e+09	2.69486e+06	343192	1.60964e+07	9.8949e+06	2.52355e+06	1.32279e+06	1.95098e+07	2.66598e+06	4.8357e+06	3.51019e+07	1.30472e+07	2.46434e+08	893972	1.87852e+06	1.39855e+06	3.30255e+06	7.45384e+06	100795
19	Hv	Salt	S	1		3.49932e+06	980113	1.99433e+08	7.52446e+08	1.60371e+06	2.20672e+09	4.48815e+09	1.52977e+08	4.81772e+08	2.26337e+06	2.22566e+07	1.76773e+07	1.97333e+07	1.57575e+08	6.71039e+06	1.76867e+07	3.21568e+08	9.66619e+06	312469	1.76166e+08	1.16667e+07	4.77091e+06	3.84189e+07	2.69072e+07	5.91427e+09	6.15537e+08	8.46882e+06	2.19297e+06	1.62025e+07	1.45119e+07	1.1307e+07	2.13859e+06	5.47354e+07	4.12893e+06	1.47801e+07	9.86143e+06	1.0123e+08	2.82151e+07	114682	223068	7.83142e+06	6.66668e+06	2.61325e+06	96932
20	Hv	Salt	S	2		1.69432e+06	1.05972e+07	2.9485e+08	1.03019e+09	808282	1.67767e+09	7.14026e+09	1.52684e+08	5.53627e+08	3.34889e+06	1.40584e+08	8.25415e+06	1.42607e+07	1.74082e+08	6.09362e+06	3.78811e+07	2.37537e+08	9.41677e+06	277577	1.14734e+08	1.0921e+07	3.48353e+06	2.98275e+07	9.56352e+06	6.531e+09	8.65177e+08	4.12509e+06	1.85844e+06	1.19861e+07	1.05032e+07	8.27553e+06	2.06589e+06	6.18176e+07	3.9449e+06	1.17754e+07	2.33217e+07	7.57542e+07	8.23638e+07	128936	100504	7.34615e+06	6.82524e+06	4.4237e+06	732340
22	Hv	Salt	S	4		7.38233e+06	5.40637e+06	3.24668e+08	9.05534e+08	1.19734e+06	4.65905e+09	7.61715e+09	2.25318e+08	2.58691e+08	5.11611e+06	1.72434e+08	1.9997e+07	3.10422e+07	2.50058e+08	1.2219e+07	3.41084e+07	4.52043e+08	1.25505e+07	432579	1.57938e+08	1.42432e+07	4.11812e+06	3.73168e+07	1.39085e+07	9.03908e+09	7.88477e+08	6.82089e+06	2.003e+06	1.40692e+07	1.30345e+07	1.2116e+07	2.45281e+06	6.46945e+07	3.74474e+06	1.35286e+07	1.77244e+07	7.49946e+07	2.85559e+08	309723	193626	6.94597e+06	6.55679e+06	4.28967e+06	163566
23	Hv	Salt	S	5		3.54131e+06	1.38677e+07	1.72334e+08	7.94835e+08	1.93473e+06	3.56942e+09	3.75754e+09	1.65603e+08	7.13598e+08	2.00302e+06	1.64514e+08	9.90414e+06	3.62309e+07	2.67405e+08	6.74154e+06	1.83706e+07	5.43191e+08	9.82529e+06	222139	3.18892e+08	8.20648e+06	6.50438e+06	6.5083e+07	2.43004e+07	1.12788e+10	7.03849e+08	5.17949e+06	2.02698e+06	8.30567e+06	2.72339e+07	5.44479e+06	3.3822e+06	4.86264e+07	5.18416e+06	1.53121e+07	5.20892e+06	1.12673e+08	3.75932e+08	155010	1.56581e+06	1.29237e+07	8.08087e+06	3.60524e+06	109436
24	Hv	Salt	S	6		8.96224e+06	8.1484e+06	2.02298e+08	8.27219e+08	1.38412e+06	2.19415e+09	4.98074e+09	1.31529e+08	4.29196e+08	2.21693e+06	1.54157e+08	1.1954e+07	2.43598e+07	2.13547e+08	8.0612e+06	2.14541e+07	4.3464e+08	7.77104e+06	363893	2.64234e+08	1.03338e+07	6.86224e+06	5.44888e+07	3.02523e+07	7.54329e+09	8.3328e+08	7.49529e+06	2.42445e+06	1.42422e+07	3.14556e+07	1.42861e+07	2.55193e+06	6.6342e+07	4.67013e+06	1.70316e+07	8.56271e+06	1.00931e+08	2.65519e+08	229489	215384	1.13071e+07	6.76503e+06	3.7793e+06	287470
[truncated: 96 more columns]

## Sheet: statistics
Table S1B. The statistical analysis of the metabolomic changes in roots and shoots of Hordeum marinum, H. glaucum and H. vulgare caused by salinity stress and waterlloging.
	Metabolite	p_value	adj_p_value_FDR	adj_p_value_Bonferroni	log2FC	abs(log2FC)	Species	Tissue
Hg_R.Crotonic acid	Crotonic acid	0.00536962	0.0110551	0.751747	-2.43414	2.43414	Hg	R
Hg_R.Pyruvate	Pyruvate	6.9615e-07	1.83564e-05	9.74611e-05	-1.98787	1.98787	Hg	R
Hg_R.Oxalate	Oxalate	0.32674	0.39777	1	-0.201522	0.201522	Hg	R
Hg_R.Lactate	Lactate	0.0485577	0.0708133	1	-0.494617	0.494617	Hg	R
Hg_R.Glycerin	Glycerin	0.974219	0.974219	1	-0.0124463	0.0124463	Hg	R
Hg_R.Sulfate	Sulfate	0.0450563	0.0663987	1	-0.354163	0.354163	Hg	R
Hg_R.Phosphate	Phosphate	9.17819e-07	1.83564e-05	0.000128495	1.57572	1.57572	Hg	R
Hg_R.Malonate	Malonate	9.07412e-07	1.83564e-05	0.000127038	1.54688	1.54688	Hg	R
Hg_R.Glycerate	Glycerate	0.0513878	0.0741679	1	0.454806	0.454806	Hg	R
Hg_R.(2R)-2,3-Dihydroxypropanoic acid	(2R)-2,3-Dihydroxypropanoic acid	0.132121	0.169697	1	0.319954	0.319954	Hg	R
Hg_R.2-Furoic acid	2-Furoic acid	0.0359138	0.0552519	1	-0.419555	0.419555	Hg	R
Hg_R.Thiosulfate	Thiosulfate	0.00197272	0.0049318	0.276181	-1.62877	1.62877	Hg	R
Hg_R.Maleate	Maleate	0.000439221	0.00143002	0.061491	-1.55763	1.55763	Hg	R
Hg_R.Fumarate	Fumarate	0.00771297	0.0154259	1	-2.97745	2.97745	Hg	R
Hg_R.Hexanoic acid	Hexanoic acid	0.758429	0.804394	1	0.0412227	0.0412227	Hg	R
Hg_R.Methylmalonate	Methylmalonate	0.499102	0.558995	1	0.579423	0.579423	Hg	R
Hg_R.Succinate	Succinate	8.44017e-05	0.000422008	0.0118162	-1.37392	1.37392	Hg	R
Hg_R.Benzoate	Benzoate	0.149323	0.190047	1	-0.753377	0.753377	Hg	R
Hg_R.Taurine	Taurine	0.864574	0.890002	1	-0.0898801	0.0898801	Hg	R
Hg_R.4-Oxo-Pro	4-Oxo-Pro	6.57628e-05	0.000340992	0.00920679	1.1838	1.1838	Hg	R
Hg_R.NAc-Ala	NAc-Ala	6.44118e-06	7.51471e-05	0.000901765	2.98072	2.98072	Hg	R
Hg_R.cis-4-Hydroxy-D-proline	cis-4-Hydroxy-D-proline	0.0177005	0.0326063	1	1.14542	1.14542	Hg	R
Hg_R.Methylsuccinic acid	Methylsuccinic acid	0.00383498	0.00855322	0.536897	-0.985427	0.985427	Hg	R
Hg_R.2-Ureido-Gly	2-Ureido-Gly	0.0187307	0.0337459	1	1.21337	1.21337	Hg	R
Hg_R.Malate	Malate	0.00063047	0.00180134	0.0882658	-2.89115	2.89115	Hg	R
Hg_R.Threonate	Threonate	0.509258	0.565842	1	-0.113126	0.113126	Hg	R
Hg_R.P-Ethanolamine	P-Ethanolamine	0.0269448	0.0456241	1	-0.677303	0.677303	Hg	R
Hg_R.2-Oxoglutaramate	2-Oxoglutaramate	0.000927414	0.00254584	0.129838	0.646467	0.646467	Hg	R
Hg_R.2-Oxoglutarate	2-Oxoglutarate	0.000406137	0.00135379	0.0568592	-1.68251	1.68251	Hg	R
Hg_R.NAc-Ser	NAc-Ser	0.370906	0.440058	1	-0.138607	0.138607	Hg	R
Hg_R.Mevalonate	Mevalonate	0.00978869	0.0193016	1	0.465548	0.465548	Hg	R
Hg_R.Tartarate	Tartarate	6.04816e-07	1.83564e-05	8.46742e-05	2.96123	2.96123	Hg	R
Hg_R.Allantoin	Allantoin	0.0188013	0.0337459	1	2.54898	2.54898	Hg	R
Hg_R.NAc-Val	NAc-Val	0.1091	0.145466	1	0.302073	0.302073	Hg	R
Hg_R.2-Aminoadipate	2-Aminoadipate	1.55372e-06	2.4169e-05	0.000217521	1.21093	1.21093	Hg	R
Hg_R.Allicin	Allicin	0.00510945	0.0108382	0.715322	-0.626503	0.626503	Hg	R
Hg_R.3-Hydroxy-3-methylglutaric acid	3-Hydroxy-3-methylglutaric acid	0.0203611	0.0360829	1	-0.98725	0.98725	Hg	R
Hg_R.Xylonate	Xylonate	0.0725391	0.0995634	1	0.728632	0.728632	Hg	R
Hg_R.PEP	PEP	0.30612	0.375937	1	-0.20151	0.20151	Hg	R
Hg_R.Uric Acid	Uric Acid	0.116204	0.152043	1	0.733139	0.733139	Hg	R
Hg_R.Cysteic acid	Cysteic acid	0.00384895	0.00855322	0.538853	0.704921	0.704921	Hg	R
Hg_R.3-sulfolactic acid	3-sulfolactic acid	2.99303e-05	0.000215708	0.00419025	1.88034	1.88034	Hg	R
Hg_R.Glycerol 3-P	Glycerol 3-P	0.010102	0.0196428	1	-0.5352	0.5352	Hg	R
Hg_R.9-Oxononanoic acid	9-Oxononanoic acid	0.580229	0.629706	1	0.116353	0.116353	Hg	R
Hg_R.trans-Aconitate	trans-Aconitate	0.00684517	0.0138887	0.958324	-2.49037	2.49037	Hg	R
Hg_R.cis-Aconitate	cis-Aconitate	0.00350747	0.00805431	0.491046	-2.67408	2.67408	Hg	R
Hg_R.Shikimate	Shikimate	0.785342	0.820506	1	-0.0511233	0.0511233	Hg	R
Hg_R.Ureidosuccinate	Ureidosuccinate	0.447152	0.513125	1	-0.196195	0.196195	Hg	R
Hg_R.Allantoate	Allantoate	0.00404608	0.00871464	0.566452	1.1678	1.1678	Hg	R
Hg_R.2-Isopropylmalic acid	2-Isopropylmalic acid	0.0976915	0.131508	1	1.21107	1.21107	Hg	R
Hg_R.Pyrophosphate	Pyrophosphate	8.02514e-06	8.64246e-05	0.00112352	1.51618	1.51618	Hg	R
Hg_R.Glucono-lactone	Glucono-lactone	6.97079e-07	1.83564e-05	9.75911e-05	-1.94739	1.94739	Hg	R
Hg_R.3-Phosphoglycerate	3-Phosphoglycerate	0.0643857	0.0910505	1	0.402695	0.402695	Hg	R
Hg_R.(2S,4S)-4-hydroxy-2,3,4,5-tetrahydrodipicolinic acid	(2S,4S)-4-hydroxy-2,3,4,5-tetrahydrodipicolinic acid	0.000117582	0.000531015	0.0164615	1.47621	1.47621	Hg	R
Hg_R.N-Acetyl-L-glutamine	N-Acetyl-L-glutamine	4.40767e-05	0.000280488	0.00617073	1.67272	1.67272	Hg	R
Hg_R.Azelaic acid	Azelaic acid	0.0333215	0.0530115	1	0.312876	0.312876	Hg	R
Hg_R.Isocitrate	Isocitrate	0.571998	0.625623	1	-0.420052	0.420052	Hg	R
Hg_R.Citrate	Citrate	0.0351021	0.0551973	1	-0.42803	0.42803	Hg	R
Hg_R.Quinic acid	Quinic acid	0.0286651	0.0466642	1	-1.01922	1.01922	Hg	R
Hg_R.Galacturonate	Galacturonate	0.000958989	0.00258189	0.134258	-1.05117	1.05117	Hg	R
Hg_R.Glucuronate	Glucuronate	0.00101431	0.00267932	0.142004	-1.61005	1.61005	Hg	R
Hg_R.Ferulic acid	Ferulic acid	0.750483	0.802043	1	0.154903	0.154903	Hg	R
Hg_R.Gluconate	Gluconate	0.058315	0.0833072	1	0.505533	0.505533	Hg	R
Hg_R.Erythrose 4-P	Erythrose 4-P	0.000262454	0.000962875	0.0367436	0.803254	0.803254	Hg	R
Hg_R.2,6-di-tert-Butylphenol	2,6-di-tert-Butylphenol	0.113823	0.150332	1	-0.320058	0.320058	Hg	R
Hg_R.Pantothenate	Pantothenate	0.0427438	0.0643455	1	0.397364	0.397364	Hg	R
Hg_R.Chorismate	Chorismate	0.96977	0.974219	1	-0.00731335	0.00731335	Hg	R
Hg_R.Porphobilinogen	Porphobilinogen	0.000116074	0.000531015	0.0162504	3.18211	3.18211	Hg	R
Hg_R.Mevalonate-5P	Mevalonate-5P	1.36247e-06	2.38432e-05	0.000190746	2.95936	2.95936	Hg	R
Hg_R.Pyridoxal 5-P	Pyridoxal 5-P	0.915762	0.935815	1	-0.0221138	0.0221138	Hg	R
Hg_R.g-Glu-Cys	g-Glu-Cys	0.0165127	0.0308236	1	0.774933	0.774933	Hg	R
Hg_R.Glucose-Mannose 1-P	Glucose-Mannose 1-P	0.774723	0.815498	1	-0.0449953	0.0449953	Hg	R
Hg_R.Galactose 1-P	Galactose 1-P	5.39974e-05	0.000305534	0.00755963	0.95288	0.95288	Hg	R
Hg_R.Glucose 6-P	Glucose 6-P	0.000299983	0.00104994	0.0419977	-1.2022	1.2022	Hg	R
Hg_R.Mannose 6-P	Mannose 6-P	0.00053798	0.00160801	0.0753172	-1.13194	1.13194	Hg	R
Hg_R.Sorbitol 6-P	Sorbitol 6-P	0.337666	0.407528	1	0.278451	0.278451	Hg	R
Hg_R.Deaminoneuraminic acid	Deaminoneuraminic acid	5.45596e-05	0.000305534	0.00763835	0.886691	0.886691	Hg	R
Hg_R.Galacturonate 1-P	Galacturonate 1-P	0.0903786	0.122845	1	0.334468	0.334468	Hg	R
Hg_R.6-Phosphogluconate	6-Phosphogluconate	0.00350938	0.00805431	0.491313	-1.84465	1.84465	Hg	R
Hg_R.NAc-glucosamine 1-P	NAc-glucosamine 1-P	0.000837454	0.00234487	0.117244	1.73437	1.73437	Hg	R
Hg_R.UMP	UMP	0.00522305	0.0109138	0.731227	-0.624964	0.624964	Hg	R
Hg_R.Glucogallin	Glucogallin	0.00234986	0.00577159	0.328981	-1.45233	1.45233	Hg	R
Hg_R.1-(sn-glycero-3-phospho)-1D-myo-inositol	1-(sn-glycero-3-phospho)-1D-myo-inositol	7.28654e-07	1.83564e-05	0.000102012	2.98841	2.98841	Hg	R
Hg_R.Ascorbyl glucoside	Ascorbyl glucoside	6.44123e-05	0.000340992	0.00901773	1.65041	1.65041	Hg	R
Hg_R.Fructose 1,6-PP	Fructose 1,6-PP	0.200981	0.251226	1	0.526854	0.526854	Hg	R
Hg_R.Glucose 1,6-PP	Glucose 1,6-PP	0.452777	0.515356	1	0.275928	0.275928	Hg	R
Hg_R.AMP	AMP	4.75418e-05	0.000289385	0.00665586	1.79297	1.79297	Hg	R
Hg_R.IMP	IMP	2.65054e-05	0.000209046	0.00371075	-1.6474	1.6474	Hg	R
Hg_R.GMP	GMP	0.000385706	0.00131705	0.0539988	1.33385	1.33385	Hg	R
Hg_R.UDP	UDP	0.193732	0.244346	1	-0.331265	0.331265	Hg	R
Hg_R.Trehalose 6-P	Trehalose 6-P	0.000221068	0.00088427	0.0309495	2.47305	2.47305	Hg	R
Hg_R.Sucrose 6-P	Sucrose 6-P	0.000173458	0.00074692	0.0242841	2.13306	2.13306	Hg	R
Hg_R.ADP	ADP	0.382792	0.450344	1	0.303235	0.303235	Hg	R
Hg_R.GDP	GDP	0.857377	0.889132	1	0.0560674	0.0560674	Hg	R
Hg_R.Adenylsuccinate	Adenylsuccinate	0.71922	0.774545	1	-0.10977	0.10977	Hg	R
Hg_R.CTP	CTP	0.011222	0.0215217	1	-1.10072	1.10072	Hg	R
Hg_R.UTP	UTP	0.000576084	0.00168024	0.0806517	-1.70934	1.70934	Hg	R
Hg_R.ATP	ATP	0.0254423	0.0439744	1	-0.920988	0.920988	Hg	R
Hg_R.UDP-glucose	UDP-glucose	0.00118262	0.00306605	0.165566	-0.989743	0.989743	Hg	R
Hg_R.GDP-Mannose	GDP-Mannose	0.00294383	0.00698537	0.412137	-0.823197	0.823197	Hg	R
Hg_R.UDP-NAc-glucosamine	UDP-NAc-glucosamine	0.0270486	0.0456241	1	0.502943	0.502943	Hg	R
Hg_R.dephospho-CoA	dephospho-CoA	0.945753	0.95946	1	0.0146447	0.0146447	Hg	R
Hg_R.FAD	FAD	0.0327103	0.0526373	1	1.24634	1.24634	Hg	R
Hg_R.Gly	Gly	0.0276641	0.0461069	1	-0.464544	0.464544	Hg	R
Hg_R.Putrescine	Putrescine	0.00397957	0.0087053	0.557139	-0.78985	0.78985	Hg	R
Hg_R.Ala	Ala	0.0027873	0.00672797	0.390222	1.28404	1.28404	Hg	R
Hg_R.Glycerin.1	Glycerin.1	0.128156	0.166129	1	0.34409	0.34409	Hg	R
Hg_R.GABA	GABA	0.0714751	0.0990744	1	-0.480483	0.480483	Hg	R
Hg_R.Choline	Choline	0.000539833	0.00160801	0.0755766	-1.08844	1.08844	Hg	R
Hg_R.Ser	Ser	0.000256326	0.000962875	0.0358857	1.08667	1.08667	Hg	R
Hg_R.L-Proline	L-Proline	3.08154e-05	0.000215708	0.00431415	5.48221	5.48221	Hg	R
Hg_R.Indole	Indole	0.41561	0.480871	1	-0.132851	0.132851	Hg	R
Hg_R.Val	Val	0.00017606	0.00074692	0.0246483	0.57272	0.57272	Hg	R
Hg_R.Thr	Thr	0.000491957	0.00153053	0.068874	-1.05899	1.05899	Hg	R
Hg_R.Acetophenone	Acetophenone	2.57478e-05	0.000209046	0.00360469	-1.90606	1.90606	Hg	R
Hg_R.Nicotinamide	Nicotinamide	0.000483532	0.00153053	0.0676944	0.546815	0.546815	Hg	R
Hg_R.Pyrogallol / Maltol	Pyrogallol / Maltol	0.475341	0.536675	1	0.302075	0.302075	Hg	R
Hg_R.Thymine	Thymine	0.0436148	0.0649583	1	0.350304	0.350304	Hg	R
Hg_R.Pyroglutamate	Pyroglutamate	0.00026823	0.000962875	0.0375521	1.13459	1.13459	Hg	R
Hg_R.Isoquinoline	Isoquinoline	0.400219	0.466922	1	0.746497	0.746497	Hg	R
Hg_R.Pipecolic acid	Pipecolic acid	0.00125345	0.0031906	0.175483	0.798286	0.798286	Hg	R
Hg_R.Agmatine	Agmatine	5.69369e-07	1.83564e-05	7.97117e-05	2.59852	2.59852	Hg	R
Hg_R.Ile	Ile	6.09884e-06	7.51471e-05	0.000853837	-2.00309	2.00309	Hg	R
Hg_R.Leu	Leu	3.58406e-05	0.000238937	0.00501768	-1.73761	1.73761	Hg	R
Hg_R.Asn	Asn	0.257013	0.318423	1	0.399417	0.399417	Hg	R
Hg_R.Asp	Asp	0.0658047	0.0921265	1	0.268935	0.268935	Hg	R
Hg_R.Stachydrine	Stachydrine	0.0228889	0.0400555	1	3.46571	3.46571	Hg	R
Hg_R.Gln	Gln	0.000258522	0.000962875	0.0361931	1.1572	1.1572	Hg	R
Hg_R.Glu	Glu	0.00010264	0.000495504	0.0143696	1.0102	1.0102	Hg	R
Hg_R.Met	Met	0.000213242	0.000878056	0.0298539	-3.36928	3.36928	Hg	R
Hg_R.His	His	1.39873e-05	0.000139873	0.00195822	-2.20072	2.20072	Hg	R
Hg_R.Allantoin.1	Allantoin.1	0.035484	0.0551973	1	2.76146	2.76146	Hg	R
Hg_R.2-Aminoadipic acid	2-Aminoadipic acid	1.74834e-05	0.000163179	0.00244768	-1.39394	1.39394	Hg	R
Hg_R.Phe	Phe	0.524757	0.578472	1	-0.140652	0.140652	Hg	R
Hg_R.Hordenine	Hordenine	0.344799	0.41258	1	-0.504963	0.504963	Hg	R
Hg_R.Arg	Arg	2.68774e-05	0.000209046	0.00376284	-1.66158	1.66158	Hg	R
Hg_R.Allantoate.1	Allantoate.1	0.0395361	0.0601637	1	0.939627	0.939627	Hg	R
Hg_R.Trp	Trp	2.24669e-06	3.14537e-05	0.000314537	-2.11095	2.11095	Hg	R
Hg_R.Cytidine	Cytidine	0.0282935	0.0466011	1	-0.581004	0.581004	Hg	R
Hg_R.Adenosine	Adenosine	0.0123744	0.023411	1	-1.50233	1.50233	Hg	R
Hm_R.Crotonic acid	Crotonic acid	0.00226894	0.00635304	0.317652	-1.88809	1.88809	Hm	R
Hm_R.Pyruvate	Pyruvate	0.0161971	0.0303209	1	-0.857893	0.857893	Hm	R
Hm_R.Oxalate	Oxalate	0.760149	0.776794	1	-0.049821	0.049821	Hm	R
Hm_R.Lactate	Lactate	0.00740458	0.0154723	1	-0.466858	0.466858	Hm	R
Hm_R.Glycerin	Glycerin	0.000851448	0.00313691	0.119203	-2.44358	2.44358	Hm	R
Hm_R.Sulfate	Sulfate	0.0705362	0.108517	1	-0.281863	0.281863	Hm	R
Hm_R.Phosphate	Phosphate	0.00525811	0.0120678	0.736135	0.302735	0.302735	Hm	R
Hm_R.Malonate	Malonate	0.00415448	0.0103862	0.581627	-0.413547	0.413547	Hm	R
Hm_R.Glycerate	Glycerate	0.119627	0.16758	1	-0.194899	0.194899	Hm	R
Hm_R.(2R)-2,3-Dihydroxypropanoic acid	(2R)-2,3-Dihydroxypropanoic acid	0.000448916	0.00202736	0.0628482	-0.901553	0.901553	Hm	R
Hm_R.2-Furoic acid	2-Furoic acid	0.00290844	0.00768268	0.407182	0.585346	0.585346	Hm	R
Hm_R.Thiosulfate	Thiosulfate	0.0348769	0.0573736	1	0.358612	0.358612	Hm	R
Hm_R.Maleate	Maleate	0.00106978	0.00350174	0.149769	-0.674131	0.674131	Hm	R
Hm_R.Fumarate	Fumarate	0.117637	0.16758	1	0.583264	0.583264	Hm	R
Hm_R.Hexanoic acid	Hexanoic acid	0.000932675	0.00326436	0.130575	-1.17843	1.17843	Hm	R
Hm_R.Methylmalonate	Methylmalonate	0.561981	0.60521	1	0.390697	0.390697	Hm	R
Hm_R.Succinate	Succinate	0.00042812	0.00202736	0.0599368	0.542677	0.542677	Hm	R
Hm_R.Benzoate	Benzoate	0.0245991	0.0435933	1	-1.26798	1.26798	Hm	R
Hm_R.Taurine	Taurine	0.10689	0.154274	1	-0.425016	0.425016	Hm	R
Hm_R.4-Oxo-Pro	4-Oxo-Pro	0.0509158	0.0800922	1	-0.343767	0.343767	Hm	R
Hm_R.NAc-Ala	NAc-Ala	0.0921915	0.135891	1	-0.180381	0.180381	Hm	R
Hm_R.cis-4-Hydroxy-D-proline	cis-4-Hydroxy-D-proline	0.0263758	0.0461577	1	-0.460235	0.460235	Hm	R
Hm_R.Methylsuccinic acid	Methylsuccinic acid	0.376605	0.439372	1	-0.163988	0.163988	Hm	R
Hm_R.2-Ureido-Gly	2-Ureido-Gly	4.06548e-05	0.000406548	0.00569167	-1.53636	1.53636	Hm	R
Hm_R.Malate	Malate	0.0661432	0.102889	1	0.290911	0.290911	Hm	R
Hm_R.Threonate	Threonate	0.00103201	0.00350174	0.144482	-0.581072	0.581072	Hm	R
Hm_R.P-Ethanolamine	P-Ethanolamine	0.000172266	0.000964688	0.0241172	-1.23163	1.23163	Hm	R
Hm_R.2-Oxoglutaramate	2-Oxoglutaramate	0.000603918	0.00256208	0.0845485	-0.68825	0.68825	Hm	R
Hm_R.2-Oxoglutarate	2-Oxoglutarate	0.0201242	0.0361204	1	0.336002	0.336002	Hm	R
Hm_R.NAc-Ser	NAc-Ser	0.00134645	0.0040979	0.188503	-1.21787	1.21787	Hm	R
Hm_R.Mevalonate	Mevalonate	0.000375354	0.00187677	0.0525496	-1.19147	1.19147	Hm	R
Hm_R.Tartarate	Tartarate	0.193139	0.252705	1	0.226375	0.226375	Hm	R
Hm_R.Allantoin	Allantoin	0.000101031	0.000726259	0.0141444	-0.441968	0.441968	Hm	R
Hm_R.NAc-Val	NAc-Val	5.51888e-05	0.000457961	0.00772644	-1.53938	1.53938	Hm	R
Hm_R.2-Aminoadipate	2-Aminoadipate	0.708567	0.734811	1	0.0454376	0.0454376	Hm	R
Hm_R.Allicin	Allicin	0.000763549	0.00305419	0.106897	-0.629831	0.629831	Hm	R
Hm_R.3-Hydroxy-3-methylglutaric acid	3-Hydroxy-3-methylglutaric acid	0.217551	0.276883	1	-0.3067	0.3067	Hm	R
Hm_R.Xylonate	Xylonate	0.382923	0.443051	1	-0.101262	0.101262	Hm	R
Hm_R.PEP	PEP	5.79595e-05	0.000457961	0.00811432	-1.69712	1.69712	Hm	R
Hm_R.Uric Acid	Uric Acid	0.0863591	0.130003	1	-0.679529	0.679529	Hm	R
Hm_R.Cysteic acid	Cysteic acid	0.000109956	0.000726259	0.0153939	-1.01276	1.01276	Hm	R
Hm_R.3-sulfolactic acid	3-sulfolactic acid	0.00107553	0.00350174	0.150575	-0.732617	0.732617	Hm	R
Hm_R.Glycerol 3-P	Glycerol 3-P	0.00156775	0.0045726	0.219485	-1.17859	1.17859	Hm	R
Hm_R.9-Oxononanoic acid	9-Oxononanoic acid	3.58917e-06	8.37473e-05	0.000502484	-1.42431	1.42431	Hm	R
Hm_R.trans-Aconitate	trans-Aconitate	0.0024905	0.00681899	0.34867	-1.88853	1.88853	Hm	R
Hm_R.cis-Aconitate	cis-Aconitate	0.00487039	0.0113643	0.681855	-1.7845	1.7845	Hm	R
Hm_R.Shikimate	Shikimate	0.240544	0.30068	1	-0.131576	0.131576	Hm	R
Hm_R.Ureidosuccinate	Ureidosuccinate	0.00580884	0.0127068	0.813237	-1.00678	1.00678	Hm	R
Hm_R.Allantoate	Allantoate	2.14043e-05	0.000249717	0.0029966	-1.45854	1.45854	Hm	R
Hm_R.2-Isopropylmalic acid	2-Isopropylmalic acid	0.558662	0.60521	1	-0.345365	0.345365	Hm	R
Hm_R.Pyrophosphate	Pyrophosphate	0.00554611	0.0124873	0.776455	0.290471	0.290471	Hm	R
Hm_R.Glucono-lactone	Glucono-lactone	0.570787	0.610001	1	0.104953	0.104953	Hm	R
Hm_R.3-Phosphoglycerate	3-Phosphoglycerate	0.000888604	0.00318986	0.124405	-0.869006	0.869006	Hm	R
Hm_R.(2S,4S)-4-hydroxy-2,3,4,5-tetrahydrodipicolinic acid	(2S,4S)-4-hydroxy-2,3,4,5-tetrahydrodipicolinic acid	0.00355612	0.00921958	0.497857	-0.657765	0.657765	Hm	R
Hm_R.N-Acetyl-L-glutamine	N-Acetyl-L-glutamine	0.0970825	0.141579	1	0.262042	0.262042	Hm	R
Hm_R.Azelaic acid	Azelaic acid	1.22684e-05	0.000190842	0.00171757	-1.32158	1.32158	Hm	R
Hm_R.Isocitrate	Isocitrate	0.607657	0.639639	1	-0.269043	0.269043	Hm	R
Hm_R.Citrate	Citrate	0.00121342	0.00377508	0.169879	0.595591	0.595591	Hm	R
Hm_R.Quinic acid	Quinic acid	0.183373	0.24219	1	-0.308477	0.308477	Hm	R
Hm_R.Galacturonate	Galacturonate	0.0121432	0.0237137	1	0.452728	0.452728	Hm	R
Hm_R.Glucuronate	Glucuronate	0.146464	0.199077	1	-0.311442	0.311442	Hm	R
Hm_R.Ferulic acid	Ferulic acid	0.793421	0.80492	1	-0.151121	0.151121	Hm	R
Hm_R.Gluconate	Gluconate	0.533105	0.583083	1	-0.17308	0.17308	Hm	R
Hm_R.Erythrose 4-P	Erythrose 4-P	0.198421	0.257212	1	0.222908	0.222908	Hm	R
Hm_R.2,6-di-tert-Butylphenol	2,6-di-tert-Butylphenol	0.230165	0.290298	1	-0.283987	0.283987	Hm	R
Hm_R.Pantothenate	Pantothenate	5.88807e-05	0.000457961	0.0082433	-1.56579	1.56579	Hm	R
Hm_R.Chorismate	Chorismate	0.000133771	0.000780329	0.0187279	-0.986939	0.986939	Hm	R
Hm_R.Porphobilinogen	Porphobilinogen	1.401e-05	0.000196141	0.00196141	1.90062	1.90062	Hm	R
Hm_R.Mevalonate-5P	Mevalonate-5P	0.000131687	0.000780329	0.0184362	3.11398	3.11398	Hm	R
Hm_R.Pyridoxal 5-P	Pyridoxal 5-P	0.278622	0.337347	1	-0.116955	0.116955	Hm	R
Hm_R.g-Glu-Cys	g-Glu-Cys	0.0858203	0.130003	1	0.384521	0.384521	Hm	R
Hm_R.Glucose-Mannose 1-P	Glucose-Mannose 1-P	0.000114126	0.000726259	0.0159777	-0.655565	0.655565	Hm	R
Hm_R.Galactose 1-P	Galactose 1-P	0.0404376	0.0643325	1	-0.28261	0.28261	Hm	R
Hm_R.Glucose 6-P	Glucose 6-P	0.00805592	0.0165857	1	-0.543788	0.543788	Hm	R
Hm_R.Mannose 6-P	Mannose 6-P	2.02595e-06	7.72342e-05	0.000283633	-1.41761	1.41761	Hm	R
Hm_R.Sorbitol 6-P	Sorbitol 6-P	0.518116	0.575685	1	0.0540743	0.0540743	Hm	R
Hm_R.Deaminoneuraminic acid	Deaminoneuraminic acid	0.530228	0.583083	1	-0.0633718	0.0633718	Hm	R
Hm_R.Galacturonate 1-P	Galacturonate 1-P	0.262085	0.324707	1	-0.192085	0.192085	Hm	R
Hm_R.6-Phosphogluconate	6-Phosphogluconate	0.0007984	0.00310489	0.111776	-1.02364	1.02364	Hm	R
Hm_R.NAc-glucosamine 1-P	NAc-glucosamine 1-P	0.00486991	0.0113643	0.681788	0.54851	0.54851	Hm	R
Hm_R.UMP	UMP	0.000751567	0.00305419	0.105219	-0.633319	0.633319	Hm	R
Hm_R.Glucogallin	Glucogallin	0.714935	0.735963	1	-0.11434	0.11434	Hm	R
Hm_R.1-(sn-glycero-3-phospho)-1D-myo-inositol	1-(sn-glycero-3-phospho)-1D-myo-inositol	0.00153864	0.0045726	0.21541	0.813845	0.813845	Hm	R
Hm_R.Ascorbyl glucoside	Ascorbyl glucoside	0.602319	0.638823	1	-0.0625345	0.0625345	Hm	R
Hm_R.Fructose 1,6-PP	Fructose 1,6-PP	0.00390222	0.00993293	0.546311	0.753275	0.753275	Hm	R
Hm_R.Glucose 1,6-PP	Glucose 1,6-PP	0.0303605	0.051835	1	0.895338	0.895338	Hm	R
Hm_R.AMP	AMP	0.0166946	0.0307532	1	0.394525	0.394525	Hm	R
Hm_R.IMP	IMP	0.399817	0.455076	1	-0.171039	0.171039	Hm	R
Hm_R.GMP	GMP	0.011927	0.0237137	1	0.384823	0.384823	Hm	R
Hm_R.UDP	UDP	0.0162434	0.0303209	1	-0.396132	0.396132	Hm	R
Hm_R.Trehalose 6-P	Trehalose 6-P	0.00025491	0.00132175	0.0356874	1.21588	1.21588	Hm	R
Hm_R.Sucrose 6-P	Sucrose 6-P	0.000543742	0.00237887	0.0761239	1.44416	1.44416	Hm	R
Hm_R.ADP	ADP	0.210329	0.270148	1	0.22665	0.22665	Hm	R
Hm_R.GDP	GDP	0.1197	0.16758	1	0.325217	0.325217	Hm	R
Hm_R.Adenylsuccinate	Adenylsuccinate	0.488081	0.546651	1	0.307212	0.307212	Hm	R
Hm_R.CTP	CTP	0.157198	0.211613	1	-0.384719	0.384719	Hm	R
Hm_R.UTP	UTP	0.00476942	0.0113643	0.667719	-0.939928	0.939928	Hm	R
Hm_R.ATP	ATP	0.136467	0.187307	1	-0.287359	0.287359	Hm	R
Hm_R.UDP-glucose	UDP-glucose	0.00253277	0.00681899	0.354587	-0.663041	0.663041	Hm	R
Hm_R.GDP-Mannose	GDP-Mannose	0.342302	0.402708	1	-0.136204	0.136204	Hm	R
Hm_R.UDP-NAc-glucosamine	UDP-NAc-glucosamine	0.0172735	0.0314064	1	0.370847	0.370847	Hm	R
Hm_R.dephospho-CoA	dephospho-CoA	0.388296	0.445585	1	-0.567879	0.567879	Hm	R
Hm_R.FAD	FAD	0.300753	0.356826	1	-0.345537	0.345537	Hm	R
Hm_R.Gly	Gly	0.470383	0.531077	1	-0.0706919	0.0706919	Hm	R
Hm_R.Putrescine	Putrescine	7.70538e-06	0.000134844	0.00107875	-1.93594	1.93594	Hm	R
Hm_R.Ala	Ala	0.849516	0.855628	1	0.0482235	0.0482235	Hm	R
Hm_R.Glycerin.1	Glycerin.1	0.014565	0.0279328	1	0.528315	0.528315	Hm	R
Hm_R.GABA	GABA	0.00666884	0.014146	0.933637	-0.997288	0.997288	Hm	R
Hm_R.Choline	Choline	0.00214645	0.00613271	0.300503	-0.445001	0.445001	Hm	R
Hm_R.Ser	Ser	0.0347611	0.0573736	1	0.411308	0.411308	Hm	R
Hm_R.L-Proline	L-Proline	5.24417e-05	0.000457961	0.00734183	5.50314	5.50314	Hm	R
Hm_R.Indole	Indole	0.644773	0.673643	1	-0.0474138	0.0474138	Hm	R
Hm_R.Val	Val	0.00116771	0.00371543	0.163479	0.746521	0.746521	Hm	R
Hm_R.Thr	Thr	0.000104184	0.000726259	0.0145858	-0.833545	0.833545	Hm	R
Hm_R.Acetophenone	Acetophenone	0.000848786	0.00313691	0.11883	-1.36005	1.36005	Hm	R
Hm_R.Nicotinamide	Nicotinamide	0.00851892	0.0172848	1	-0.267647	0.267647	Hm	R
Hm_R.Pyrogallol / Maltol	Pyrogallol / Maltol	0.0121956	0.0237137	1	1.35859	1.35859	Hm	R
Hm_R.Thymine	Thymine	0.00595858	0.0128339	0.834201	-0.663946	0.663946	Hm	R
Hm_R.Pyroglutamate	Pyroglutamate	0.0349662	0.0573736	1	0.427527	0.427527	Hm	R
Hm_R.Isoquinoline	Isoquinoline	0.274964	0.337347	1	-2.71275	2.71275	Hm	R
Hm_R.Pipecolic acid	Pipecolic acid	0.0283826	0.0490564	1	-0.399384	0.399384	Hm	R
Hm_R.Agmatine	Agmatine	0.159533	0.21271	1	0.54211	0.54211	Hm	R
Hm_R.Ile	Ile	2.92785e-05	0.000315307	0.00409899	-1.22052	1.22052	Hm	R
Hm_R.Leu	Leu	7.13237e-06	0.000134844	0.000998531	-0.590356	0.590356	Hm	R
Hm_R.Asn	Asn	0.0045703	0.0112253	0.639842	-0.678946	0.678946	Hm	R
Hm_R.Asp	Asp	2.99962e-06	8.37473e-05	0.000419946	-0.583814	0.583814	Hm	R
Hm_R.Stachydrine	Stachydrine	0.00561928	0.0124873	0.786699	0.434353	0.434353	Hm	R
Hm_R.Gln	Gln	0.036159	0.058187	1	0.431331	0.431331	Hm	R
Hm_R.Glu	Glu	0.0352438	0.0573736	1	-0.25794	0.25794	Hm	R
Hm_R.Met	Met	0.127219	0.176342	1	0.285912	0.285912	Hm	R
Hm_R.His	His	5.83105e-08	8.16347e-06	8.16347e-06	-1.59437	1.59437	Hm	R
Hm_R.Allantoin.1	Allantoin.1	1.19386e-06	7.72342e-05	0.00016714	-0.81708	0.81708	Hm	R
Hm_R.2-Aminoadipic acid	2-Aminoadipic acid	0.281926	0.337347	1	0.180903	0.180903	Hm	R
Hm_R.Phe	Phe	2.11913e-05	0.000249717	0.00296678	-0.687871	0.687871	Hm	R
Hm_R.Hordenine	Hordenine	0.281034	0.337347	1	-3.24511	3.24511	Hm	R
Hm_R.Arg	Arg	0.000437756	0.00202736	0.0612859	-1.9906	1.9906	Hm	R
Hm_R.Allantoate.1	Allantoate.1	2.20669e-06	7.72342e-05	0.000308937	-1.31189	1.31189	Hm	R
Hm_R.Trp	Trp	1	1	1	0	0	Hm	R
Hm_R.Cytidine	Cytidine	0.000236061	0.0012711	0.0330485	-0.981347	0.981347	Hm	R
Hm_R.Adenosine	Adenosine	0.0922119	0.135891	1	-0.522519	0.522519	Hm	R
Hv_R.Crotonic acid	Crotonic acid	0.0160147	0.0415196	1	0.946302	0.946302	Hv	R
Hv_R.Pyruvate	Pyruvate	0.213873	0.290701	1	-0.937102	0.937102	Hv	R
Hv_R.Oxalate	Oxalate	0.0299351	0.0624661	1	-0.488492	0.488492	Hv	R
Hv_R.Lactate	Lactate	0.238579	0.318105	1	-0.37001	0.37001	Hv	R
Hv_R.Glycerin	Glycerin	0.0058468	0.0256822	0.818552	3.56582	3.56582	Hv	R
Hv_R.Sulfate	Sulfate	0.0849612	0.136719	1	-0.884927	0.884927	Hv	R
Hv_R.Phosphate	Phosphate	0.300801	0.38635	1	0.357768	0.357768	Hv	R
Hv_R.Malonate	Malonate	0.553809	0.64611	1	0.152257	0.152257	Hv	R
Hv_R.Glycerate	Glycerate	0.0132326	0.0385952	1	-0.693852	0.693852	Hv	R
Hv_R.(2R)-2,3-Dihydroxypropanoic acid	(2R)-2,3-Dihydroxypropanoic acid	0.971005	0.985078	1	0.0138722	0.0138722	Hv	R
Hv_R.2-Furoic acid	2-Furoic acid	0.434498	0.528954	1	-0.310248	0.310248	Hv	R
Hv_R.Thiosulfate	Thiosulfate	0.111184	0.172952	1	-0.540181	0.540181	Hv	R
Hv_R.Maleate	Maleate	0.0357223	0.0714446	1	-2.41586	2.41586	Hv	R
Hv_R.Fumarate	Fumarate	0.0947421	0.149033	1	-1.92189	1.92189	Hv	R
Hv_R.Hexanoic acid	Hexanoic acid	0.0218502	0.0501481	1	-0.694485	0.694485	Hv	R
Hv_R.Methylmalonate	Methylmalonate	0.620376	0.689307	1	0.227291	0.227291	Hv	R
Hv_R.Succinate	Succinate	0.00151198	0.0105736	0.211678	-1.39847	1.39847	Hv	R
Hv_R.Benzoate	Benzoate	0.683111	0.719064	1	-0.213989	0.213989	Hv	R
Hv_R.Taurine	Taurine	0.00728646	0.0268449	1	2.51346	2.51346	Hv	R
Hv_R.4-Oxo-Pro	4-Oxo-Pro	0.000297987	0.00347652	0.0417182	1.09665	1.09665	Hv	R
Hv_R.NAc-Ala	NAc-Ala	0.578081	0.668854	1	-0.21184	0.21184	Hv	R
Hv_R.cis-4-Hydroxy-D-proline	cis-4-Hydroxy-D-proline	0.00690978	0.0261451	0.967369	1.06743	1.06743	Hv	R
Hv_R.Methylsuccinic acid	Methylsuccinic acid	0.151753	0.221306	1	-0.631825	0.631825	Hv	R
Hv_R.2-Ureido-Gly	2-Ureido-Gly	0.0526126	0.0920721	1	0.801855	0.801855	Hv	R
Hv_R.Malate	Malate	0.0265678	0.0590396	1	-2.11409	2.11409	Hv	R
Hv_R.Threonate	Threonate	0.0454138	0.0825705	1	-0.690264	0.690264	Hv	R
Hv_R.P-Ethanolamine	P-Ethanolamine	0.121057	0.182505	1	0.524998	0.524998	Hv	R
Hv_R.2-Oxoglutaramate	2-Oxoglutaramate	0.0122945	0.0366218	1	0.871918	0.871918	Hv	R
Hv_R.2-Oxoglutarate	2-Oxoglutarate	0.194079	0.268373	1	-1.09804	1.09804	Hv	R
Hv_R.NAc-Ser	NAc-Ser	0.192537	0.268373	1	0.42682	0.42682	Hv	R
Hv_R.Mevalonate	Mevalonate	0.178383	0.252259	1	-0.570016	0.570016	Hv	R
Hv_R.Tartarate	Tartarate	0.0509383	0.0902704	1	0.970548	0.970548	Hv	R
Hv_R.Allantoin	Allantoin	0.000692541	0.00605973	0.0969557	1.57379	1.57379	Hv	R
Hv_R.NAc-Val	NAc-Val	0.0150976	0.0398805	1	1.0224	1.0224	Hv	R
Hv_R.2-Aminoadipate	2-Aminoadipate	0.0176923	0.0442306	1	0.953487	0.953487	Hv	R
Hv_R.Allicin	Allicin	0.000240045	0.00317328	0.0336063	-2.00998	2.00998	Hv	R
Hv_R.3-Hydroxy-3-methylglutaric acid	3-Hydroxy-3-methylglutaric acid	0.291877	0.378359	1	-0.301705	0.301705	Hv	R
Hv_R.Xylonate	Xylonate	0.082482	0.134273	1	-0.809786	0.809786	Hv	R
Hv_R.PEP	PEP	0.00429722	0.0207452	0.601611	-0.836935	0.836935	Hv	R
Hv_R.Uric Acid	Uric Acid	0.0454047	0.0825705	1	2.04691	2.04691	Hv	R
Hv_R.Cysteic acid	Cysteic acid	0.0303407	0.0624661	1	-1.00855	1.00855	Hv	R
Hv_R.3-sulfolactic acid	3-sulfolactic acid	0.139571	0.207872	1	-0.370143	0.370143	Hv	R
Hv_R.Glycerol 3-P	Glycerol 3-P	0.0210306	0.0499031	1	-2.21321	2.21321	Hv	R
Hv_R.9-Oxononanoic acid	9-Oxononanoic acid	0.000370632	0.00370632	0.0518884	-3.91706	3.91706	Hv	R
Hv_R.trans-Aconitate	trans-Aconitate	0.0294147	0.0624661	1	0.76399	0.76399	Hv	R
Hv_R.cis-Aconitate	cis-Aconitate	0.0034914	0.017457	0.488796	0.853107	0.853107	Hv	R
Hv_R.Shikimate	Shikimate	0.0405998	0.0768104	1	-0.407034	0.407034	Hv	R
Hv_R.Ureidosuccinate	Ureidosuccinate	0.00243815	0.0142226	0.341341	-0.801991	0.801991	Hv	R
Hv_R.Allantoate	Allantoate	0.0375121	0.0739676	1	0.899454	0.899454	Hv	R
Hv_R.2-Isopropylmalic acid	2-Isopropylmalic acid	0.00104755	0.00814762	0.146657	3.53456	3.53456	Hv	R
Hv_R.Pyrophosphate	Pyrophosphate	0.319195	0.406248	1	0.349942	0.349942	Hv	R
Hv_R.Glucono-lactone	Glucono-lactone	0.000141985	0.00284743	0.0198779	-2.32925	2.32925	Hv	R
Hv_R.3-Phosphoglycerate	3-Phosphoglycerate	0.224173	0.301771	1	-0.268931	0.268931	Hv	R
Hv_R.(2S,4S)-4-hydroxy-2,3,4,5-tetrahydrodipicolinic acid	(2S,4S)-4-hydroxy-2,3,4,5-tetrahydrodipicolinic acid	0.464	0.56	1	-0.299541	0.299541	Hv	R
Hv_R.N-Acetyl-L-glutamine	N-Acetyl-L-glutamine	0.0030705	0.0165335	0.42987	2.49714	2.49714	Hv	R
Hv_R.Azelaic acid	Azelaic acid	0.000366101	0.00370632	0.0512541	-3.20074	3.20074	Hv	R
Hv_R.Isocitrate	Isocitrate	0.617075	0.689307	1	-0.544957	0.544957	Hv	R
Hv_R.Citrate	Citrate	0.393938	0.492422	1	-0.266469	0.266469	Hv	R
Hv_R.Quinic acid	Quinic acid	0.000181915	0.00284743	0.025468	-1.35132	1.35132	Hv	R
Hv_R.Galacturonate	Galacturonate	0.667246	0.714352	1	-0.149145	0.149145	Hv	R
Hv_R.Glucuronate	Glucuronate	1.80153e-06	8.40713e-05	0.000252214	-2.51812	2.51812	Hv	R
Hv_R.Ferulic acid	Ferulic acid	0.176547	0.25221	1	0.424978	0.424978	Hv	R
Hv_R.Gluconate	Gluconate	0.870602	0.889667	1	0.0769508	0.0769508	Hv	R
Hv_R.Erythrose 4-P	Erythrose 4-P	0.741415	0.768874	1	-0.073033	0.073033	Hv	R
Hv_R.2,6-di-tert-Butylphenol	2,6-di-tert-Butylphenol	0.0657019	0.110822	1	-0.408159	0.408159	Hv	R
Hv_R.Pantothenate	Pantothenate	0.00903052	0.0301535	1	1.18425	1.18425	Hv	R
Hv_R.Chorismate	Chorismate	0.675092	0.716007	1	0.0620025	0.0620025	Hv	R
Hv_R.Porphobilinogen	Porphobilinogen	0.0196377	0.0474531	1	2.74338	2.74338	Hv	R
Hv_R.Mevalonate-5P	Mevalonate-5P	0.000150307	0.00284743	0.021043	2.31475	2.31475	Hv	R
Hv_R.Pyridoxal 5-P	Pyridoxal 5-P	0.00335091	0.0173751	0.469128	-0.80931	0.80931	Hv	R
Hv_R.g-Glu-Cys	g-Glu-Cys	0.42671	0.52403	1	-0.495071	0.495071	Hv	R
Hv_R.Glucose-Mannose 1-P	Glucose-Mannose 1-P	6.13174e-05	0.00214611	0.00858444	-1.68608	1.68608	Hv	R
Hv_R.Galactose 1-P	Galactose 1-P	0.0118679	0.0361196	1	-0.760924	0.760924	Hv	R
Hv_R.Glucose 6-P	Glucose 6-P	1.37864e-06	8.40713e-05	0.000193009	-2.67184	2.67184	Hv	R
Hv_R.Mannose 6-P	Mannose 6-P	0.00013183	0.00284743	0.0184563	-2.19668	2.19668	Hv	R
Hv_R.Sorbitol 6-P	Sorbitol 6-P	0.0224939	0.0507927	1	4.14196	4.14196	Hv	R
Hv_R.Deaminoneuraminic acid	Deaminoneuraminic acid	0.597197	0.679737	1	-0.170648	0.170648	Hv	R
Hv_R.Galacturonate 1-P	Galacturonate 1-P	0.006604	0.0256822	0.92456	-1.37086	1.37086	Hv	R
Hv_R.6-Phosphogluconate	6-Phosphogluconate	0.00158604	0.0105736	0.222045	-2.95415	2.95415	Hv	R
Hv_R.NAc-glucosamine 1-P	NAc-glucosamine 1-P	0.69055	0.72147	1	0.165059	0.165059	Hv	R
Hv_R.UMP	UMP	0.000249329	0.00317328	0.0349061	-2.01397	2.01397	Hv	R
Hv_R.Glucogallin	Glucogallin	0.150314	0.221306	1	1.67463	1.67463	Hv	R
Hv_R.1-(sn-glycero-3-phospho)-1D-myo-inositol	1-(sn-glycero-3-phospho)-1D-myo-inositol	0.593993	0.679737	1	0.360789	0.360789	Hv	R
Hv_R.Ascorbyl glucoside	Ascorbyl glucoside	0.117814	0.181252	1	0.811126	0.811126	Hv	R
Hv_R.Fructose 1,6-PP	Fructose 1,6-PP	0.039923	0.0765646	1	-0.957826	0.957826	Hv	R
Hv_R.Glucose 1,6-PP	Glucose 1,6-PP	0.0109171	0.0352118	1	-0.832163	0.832163	Hv	R
Hv_R.AMP	AMP	0.487739	0.58362	1	0.180473	0.180473	Hv	R
Hv_R.IMP	IMP	0.0752553	0.12395	1	-2.79056	2.79056	Hv	R
Hv_R.GMP	GMP	0.511803	0.602121	1	-0.175689	0.175689	Hv	R
Hv_R.UDP	UDP	0.00119176	0.0087814	0.166847	-1.49999	1.49999	Hv	R
Hv_R.Trehalose 6-P	Trehalose 6-P	0.380295	0.479651	1	-0.349386	0.349386	Hv	R
Hv_R.Sucrose 6-P	Sucrose 6-P	0.0385235	0.0749069	1	-0.832339	0.832339	Hv	R
Hv_R.ADP	ADP	0.0418023	0.078031	1	-0.610069	0.610069	Hv	R
Hv_R.GDP	GDP	0.00904604	0.0301535	1	-0.938308	0.938308	Hv	R
Hv_R.Adenylsuccinate	Adenylsuccinate	0.121236	0.182505	1	1.08235	1.08235	Hv	R
Hv_R.CTP	CTP	0.00484303	0.0226008	0.678024	-1.94748	1.94748	Hv	R
Hv_R.UTP	UTP	0.00597821	0.0256822	0.83695	-2.17642	2.17642	Hv	R
Hv_R.ATP	ATP	0.00638285	0.0256822	0.893599	-1.52811	1.52811	Hv	R
Hv_R.UDP-glucose	UDP-glucose	0.000183049	0.00284743	0.0256268	-2.49998	2.49998	Hv	R
Hv_R.GDP-Mannose	GDP-Mannose	0.00168356	0.0107135	0.235698	-1.28701	1.28701	Hv	R
Hv_R.UDP-NAc-glucosamine	UDP-NAc-glucosamine	0.00100897	0.00814762	0.141256	0.920954	0.920954	Hv	R
Hv_R.dephospho-CoA	dephospho-CoA	0.99167	0.99167	1	0.00231016	0.00231016	Hv	R
Hv_R.FAD	FAD	0.502099	0.595711	1	-0.356059	0.356059	Hv	R
Hv_R.Gly	Gly	0.425363	0.52403	1	-0.135298	0.135298	Hv	R
Hv_R.Putrescine	Putrescine	0.983306	0.99038	1	0.00957626	0.00957626	Hv	R
Hv_R.Ala	Ala	0.0165662	0.0421686	1	-0.979736	0.979736	Hv	R
Hv_R.Glycerin.1	Glycerin.1	0.156698	0.226163	1	-0.347147	0.347147	Hv	R
Hv_R.GABA	GABA	0.0196592	0.0474531	1	-2.00869	2.00869	Hv	R
Hv_R.Choline	Choline	5.83716e-07	8.17203e-05	8.17203e-05	-1.53211	1.53211	Hv	R
Hv_R.Ser	Ser	0.609149	0.687749	1	-0.162121	0.162121	Hv	R
Hv_R.L-Proline	L-Proline	0.00654344	0.0256822	0.916082	4.53674	4.53674	Hv	R
Hv_R.Indole	Indole	0.667946	0.714352	1	0.0609378	0.0609378	Hv	R
Hv_R.Val	Val	0.0146523	0.0398805	1	0.756515	0.756515	Hv	R
Hv_R.Thr	Thr	0.0331805	0.0673227	1	-0.528986	0.528986	Hv	R
Hv_R.Acetophenone	Acetophenone	0.00306569	0.0165335	0.429196	-2.91181	2.91181	Hv	R
Hv_R.Nicotinamide	Nicotinamide	0.0110666	0.0352118	1	-0.580579	0.580579	Hv	R
Hv_R.Pyrogallol / Maltol	Pyrogallol / Maltol	0.000647965	0.00604767	0.0907151	-1.77687	1.77687	Hv	R
Hv_R.Thymine	Thymine	0.254947	0.336722	1	0.121581	0.121581	Hv	R
Hv_R.Pyroglutamate	Pyroglutamate	0.665853	0.714352	1	-0.136137	0.136137	Hv	R
Hv_R.Isoquinoline	Isoquinoline	0.0610379	0.104211	1	-0.460022	0.460022	Hv	R
Hv_R.Pipecolic acid	Pipecolic acid	0.27668	0.362011	1	-0.278909	0.278909	Hv	R
Hv_R.Agmatine	Agmatine	0.0467789	0.0839622	1	2.6573	2.6573	Hv	R
Hv_R.Ile	Ile	0.0302576	0.0624661	1	-0.981745	0.981745	Hv	R
Hv_R.Leu	Leu	0.00782909	0.0274018	1	-0.956057	0.956057	Hv	R
Hv_R.Asn	Asn	0.0289568	0.0624661	1	1.27188	1.27188	Hv	R
Hv_R.Asp	Asp	0.014813	0.0398805	1	-0.791135	0.791135	Hv	R
Hv_R.Stachydrine	Stachydrine	0.0143878	0.0398805	1	6.89675	6.89675	Hv	R
Hv_R.Gln	Gln	0.668429	0.714352	1	-0.136926	0.136926	Hv	R
Hv_R.Glu	Glu	0.0880975	0.140155	1	-0.415407	0.415407	Hv	R
Hv_R.Met	Met	0.639782	0.705272	1	0.143729	0.143729	Hv	R
Hv_R.His	His	0.195529	0.268373	1	-0.287194	0.287194	Hv	R
Hv_R.Allantoin.1	Allantoin.1	0.00612294	0.0256822	0.857211	1.96952	1.96952	Hv	R
Hv_R.2-Aminoadipic acid	2-Aminoadipic acid	0.773655	0.796409	1	-0.0899235	0.0899235	Hv	R
Hv_R.Phe	Phe	0.0606311	0.104211	1	0.380882	0.380882	Hv	R
Hv_R.Hordenine	Hordenine	0.00233785	0.0142226	0.327299	-4.55325	4.55325	Hv	R
Hv_R.Arg	Arg	0.0215963	0.0501481	1	0.722989	0.722989	Hv	R
Hv_R.Allantoate.1	Allantoate.1	0.0690992	0.115165	1	0.730488	0.730488	Hv	R
Hv_R.Trp	Trp	0.0116695	0.0361196	1	-1.77363	1.77363	Hv	R
Hv_R.Cytidine	Cytidine	0.013815	0.0394714	1	-1.22436	1.22436	Hv	R
Hv_R.Adenosine	Adenosine	0.00782091	0.0274018	1	-2.6489	2.6489	Hv	R
Hg_S.Crotonic acid	Crotonic acid	7.52349e-08	5.26645e-06	1.05329e-05	-1.11439	1.11439	Hg	S
Hg_S.Pyruvate	Pyruvate	0.921466	0.928095	1	0.0471189	0.0471189	Hg	S
Hg_S.Oxalate	Oxalate	0.00104686	0.00324901	0.14656	-0.685544	0.685544	Hg	S
Hg_S.Lactate	Lactate	0.00322532	0.00664036	0.451544	-0.985134	0.985134	Hg	S
Hg_S.Glycerin	Glycerin	0.0014607	0.00385844	0.204497	-1.08942	1.08942	Hg	S
Hg_S.Sulfate	Sulfate	6.44445e-05	0.00042963	0.00902223	-1.63214	1.63214	Hg	S
Hg_S.Phosphate	Phosphate	0.982848	0.982848	1	-0.00383823	0.00383823	Hg	S
Hg_S.Malonate	Malonate	0.0168976	0.0278313	1	-0.317511	0.317511	Hg	S
Hg_S.Glycerate	Glycerate	0.00210271	0.00498948	0.294379	-1.72065	1.72065	Hg	S
Hg_S.(2R)-2,3-Dihydroxypropanoic acid	(2R)-2,3-Dihydroxypropanoic acid	0.0437786	0.0638438	1	-0.577173	0.577173	Hg	S
Hg_S.2-Furoic acid	2-Furoic acid	1.61861e-05	0.000202572	0.00226605	-1.89905	1.89905	Hg	S
Hg_S.Thiosulfate	Thiosulfate	4.36516e-05	0.000339513	0.00611123	-1.84127	1.84127	Hg	S
Hg_S.Maleate	Maleate	0.00102948	0.00324901	0.144127	-2.35035	2.35035	Hg	S
Hg_S.Fumarate	Fumarate	1.81288e-05	0.000202572	0.00253804	-2.95622	2.95622	Hg	S
Hg_S.Hexanoic acid	Hexanoic acid	0.0421407	0.0621022	1	-0.620447	0.620447	Hg	S
Hg_S.Methylmalonate	Methylmalonate	0.586527	0.662208	1	0.188781	0.188781	Hg	S
Hg_S.Succinate	Succinate	1.45137e-08	2.03192e-06	2.03192e-06	-1.54226	1.54226	Hg	S
Hg_S.Benzoate	Benzoate	0.665558	0.73922	1	-0.141037	0.141037	Hg	S
Hg_S.Taurine	Taurine	0.246561	0.305473	1	-0.314563	0.314563	Hg	S
Hg_S.4-Oxo-Pro	4-Oxo-Pro	0.0276485	0.0439863	1	0.632112	0.632112	Hg	S
Hg_S.NAc-Ala	NAc-Ala	0.103803	0.142475	1	-1.52572	1.52572	Hg	S
Hg_S.cis-4-Hydroxy-D-proline	cis-4-Hydroxy-D-proline	0.920443	0.928095	1	0.0146468	0.0146468	Hg	S
Hg_S.Methylsuccinic acid	Methylsuccinic acid	0.868565	0.900734	1	0.0533908	0.0533908	Hg	S
Hg_S.2-Ureido-Gly	2-Ureido-Gly	0.00332959	0.00673958	0.466142	2.11134	2.11134	Hg	S
Hg_S.Malate	Malate	1.88102e-05	0.000202572	0.00263343	-2.8414	2.8414	Hg	S
Hg_S.Threonate	Threonate	0.00599774	0.0110485	0.839684	-0.825141	0.825141	Hg	S
Hg_S.P-Ethanolamine	P-Ethanolamine	0.338969	0.405605	1	-0.21982	0.21982	Hg	S
Hg_S.2-Oxoglutaramate	2-Oxoglutaramate	0.00784974	0.0139109	1	-0.437715	0.437715	Hg	S
Hg_S.2-Oxoglutarate	2-Oxoglutarate	4.18023e-05	0.000339513	0.00585233	-2.86863	2.86863	Hg	S
Hg_S.NAc-Ser	NAc-Ser	0.00114916	0.00335171	0.160882	-0.476402	0.476402	Hg	S
Hg_S.Mevalonate	Mevalonate	0.733621	0.787302	1	0.0464073	0.0464073	Hg	S
Hg_S.Tartarate	Tartarate	0.0012642	0.003612	0.176988	0.628103	0.628103	Hg	S
Hg_S.Allantoin	Allantoin	0.00106753	0.00324901	0.149455	2.78159	2.78159	Hg	S
Hg_S.NAc-Val	NAc-Val	1.27477e-05	0.000198297	0.00178467	-0.98379	0.98379	Hg	S
Hg_S.2-Aminoadipate	2-Aminoadipate	0.00238249	0.00537982	0.333549	0.605999	0.605999	Hg	S
Hg_S.Allicin	Allicin	0.00202652	0.00497743	0.283713	-0.834845	0.834845	Hg	S
Hg_S.3-Hydroxy-3-methylglutaric acid	3-Hydroxy-3-methylglutaric acid	0.418825	0.488629	1	-0.248591	0.248591	Hg	S
Hg_S.Xylonate	Xylonate	0.740611	0.787302	1	-0.115966	0.115966	Hg	S
Hg_S.PEP	PEP	0.0543969	0.078511	1	-0.591281	0.591281	Hg	S
Hg_S.Uric Acid	Uric Acid	0.51568	0.591764	1	-0.215158	0.215158	Hg	S
Hg_S.Cysteic acid	Cysteic acid	0.111888	0.147777	1	0.949719	0.949719	Hg	S
Hg_S.3-sulfolactic acid	3-sulfolactic acid	0.0334541	0.0516793	1	1.4008	1.4008	Hg	S
Hg_S.Glycerol 3-P	Glycerol 3-P	8.69275e-05	0.000529124	0.0121699	-0.973522	0.973522	Hg	S
Hg_S.9-Oxononanoic acid	9-Oxononanoic acid	0.670578	0.73922	1	-0.334951	0.334951	Hg	S
Hg_S.trans-Aconitate	trans-Aconitate	3.2216e-05	0.000300683	0.00451024	-1.1375	1.1375	Hg	S
Hg_S.cis-Aconitate	cis-Aconitate	7.13218e-06	0.000141862	0.000998506	-1.72364	1.72364	Hg	S
Hg_S.Shikimate	Shikimate	0.00105191	0.00324901	0.147268	-2.3405	2.3405	Hg	S
Hg_S.Ureidosuccinate	Ureidosuccinate	0.740514	0.787302	1	-0.0598005	0.0598005	Hg	S
Hg_S.Allantoate	Allantoate	0.00109722	0.0032683	0.15361	2.45574	2.45574	Hg	S
Hg_S.2-Isopropylmalic acid	2-Isopropylmalic acid	0.415114	0.488369	1	0.711527	0.711527	Hg	S
Hg_S.Pyrophosphate	Pyrophosphate	0.853429	0.891642	1	-0.0318422	0.0318422	Hg	S
Hg_S.Glucono-lactone	Glucono-lactone	0.411826	0.488369	1	-0.319182	0.319182	Hg	S
Hg_S.3-Phosphoglycerate	3-Phosphoglycerate	0.0416086	0.0619703	1	-0.564925	0.564925	Hg	S
Hg_S.(2S,4S)-4-hydroxy-2,3,4,5-tetrahydrodipicolinic acid	(2S,4S)-4-hydroxy-2,3,4,5-tetrahydrodipicolinic acid	0.000931633	0.00324901	0.130429	-1.56247	1.56247	Hg	S
Hg_S.N-Acetyl-L-glutamine	N-Acetyl-L-glutamine	0.00159844	0.0041441	0.223781	0.838662	0.838662	Hg	S
Hg_S.Azelaic acid	Azelaic acid	0.00366745	0.0072316	0.513444	1.69102	1.69102	Hg	S
Hg_S.Isocitrate	Isocitrate	0.00313339	0.00664036	0.438674	1.84206	1.84206	Hg	S
Hg_S.Citrate	Citrate	2.90827e-05	0.000290827	0.00407158	-1.88565	1.88565	Hg	S
Hg_S.Quinic acid	Quinic acid	9.53544e-05	0.000556234	0.0133496	-3.07736	3.07736	Hg	S
Hg_S.Galacturonate	Galacturonate	0.000157238	0.000815309	0.0220133	-2.43421	2.43421	Hg	S
Hg_S.Glucuronate	Glucuronate	8.10638e-06	0.000141862	0.00113489	-1.836	1.836	Hg	S
Hg_S.Ferulic acid	Ferulic acid	0.107383	0.144554	1	-1.00407	1.00407	Hg	S
Hg_S.Gluconate	Gluconate	0.909462	0.928095	1	-0.0311969	0.0311969	Hg	S
Hg_S.Erythrose 4-P	Erythrose 4-P	0.796829	0.838768	1	-0.0698692	0.0698692	Hg	S
Hg_S.2,6-di-tert-Butylphenol	2,6-di-tert-Butylphenol	0.000129195	0.000723493	0.0180873	-1.31284	1.31284	Hg	S
Hg_S.Pantothenate	Pantothenate	2.50132e-07	1.16728e-05	3.50185e-05	-1.1678	1.1678	Hg	S
Hg_S.Chorismate	Chorismate	0.918233	0.928095	1	-0.0117081	0.0117081	Hg	S
Hg_S.Porphobilinogen	Porphobilinogen	0.000280379	0.00130843	0.039253	2.91281	2.91281	Hg	S
Hg_S.Mevalonate-5P	Mevalonate-5P	0.000582917	0.00255026	0.0816084	2.50377	2.50377	Hg	S
Hg_S.Pyridoxal 5-P	Pyridoxal 5-P	0.334623	0.403855	1	0.199824	0.199824	Hg	S
Hg_S.g-Glu-Cys	g-Glu-Cys	0.33154	0.403614	1	0.180892	0.180892	Hg	S
Hg_S.Glucose-Mannose 1-P	Glucose-Mannose 1-P	0.00490266	0.00927531	0.686373	-1.25937	1.25937	Hg	S
Hg_S.Galactose 1-P	Galactose 1-P	0.0019369	0.00484226	0.271166	-0.92004	0.92004	Hg	S
Hg_S.Glucose 6-P	Glucose 6-P	0.00448147	0.0085946	0.627406	-1.40994	1.40994	Hg	S
Hg_S.Mannose 6-P	Mannose 6-P	0.000939999	0.00324901	0.1316	-1.48898	1.48898	Hg	S
Hg_S.Sorbitol 6-P	Sorbitol 6-P	0.0628505	0.0897864	1	0.125707	0.125707	Hg	S
Hg_S.Deaminoneuraminic acid	Deaminoneuraminic acid	0.65437	0.732894	1	0.116904	0.116904	Hg	S
Hg_S.Galacturonate 1-P	Galacturonate 1-P	0.0064816	0.0117847	0.907424	-0.908187	0.908187	Hg	S
Hg_S.6-Phosphogluconate	6-Phosphogluconate	0.000768623	0.00298909	0.107607	-2.3852	2.3852	Hg	S
Hg_S.NAc-glucosamine 1-P	NAc-glucosamine 1-P	0.000906367	0.00324901	0.126891	-0.629289	0.629289	Hg	S
Hg_S.UMP	UMP	0.00208685	0.00498948	0.292159	-0.837611	0.837611	Hg	S
Hg_S.Glucogallin	Glucogallin	0.0335915	0.0516793	1	1.12413	1.12413	Hg	S
Hg_S.1-(sn-glycero-3-phospho)-1D-myo-inositol	1-(sn-glycero-3-phospho)-1D-myo-inositol	0.00772128	0.0138587	1	0.73747	0.73747	Hg	S
Hg_S.Ascorbyl glucoside	Ascorbyl glucoside	0.18688	0.235704	1	-0.307985	0.307985	Hg	S
Hg_S.Fructose 1,6-PP	Fructose 1,6-PP	0.00558644	0.010428	0.782102	-1.3555	1.3555	Hg	S
Hg_S.Glucose 1,6-PP	Glucose 1,6-PP	0.0205041	0.0333788	1	-0.812914	0.812914	Hg	S
Hg_S.AMP	AMP	0.0026915	0.00588765	0.376809	0.701178	0.701178	Hg	S
Hg_S.IMP	IMP	0.109714	0.146285	1	-0.405757	0.405757	Hg	S
Hg_S.GMP	GMP	0.000703847	0.00289819	0.0985386	0.831387	0.831387	Hg	S
Hg_S.UDP	UDP	0.000149733	0.000806252	0.0209626	-1.17072	1.17072	Hg	S
Hg_S.Trehalose 6-P	Trehalose 6-P	0.0298298	0.0469233	1	0.617832	0.617832	Hg	S
Hg_S.Sucrose 6-P	Sucrose 6-P	0.0732898	0.103642	1	0.441841	0.441841	Hg	S
Hg_S.ADP	ADP	0.0107385	0.0185603	1	-0.576143	0.576143	Hg	S
Hg_S.GDP	GDP	0.0759851	0.106379	1	-0.500249	0.500249	Hg	S
Hg_S.Adenylsuccinate	Adenylsuccinate	0.000829468	0.00313853	0.116126	-1.82532	1.82532	Hg	S
Hg_S.CTP	CTP	0.128061	0.166005	1	-0.690145	0.690145	Hg	S
Hg_S.UTP	UTP	0.000556367	0.00251262	0.0778913	-1.28625	1.28625	Hg	S
Hg_S.ATP	ATP	0.00336979	0.00673958	0.471771	-0.882525	0.882525	Hg	S
Hg_S.UDP-glucose	UDP-glucose	0.00171737	0.0043715	0.240432	-1.20618	1.20618	Hg	S
Hg_S.GDP-Mannose	GDP-Mannose	0.000618938	0.0026258	0.0866514	-0.958649	0.958649	Hg	S
Hg_S.UDP-NAc-glucosamine	UDP-NAc-glucosamine	8.00147e-05	0.000509185	0.0112021	-1.20549	1.20549	Hg	S
Hg_S.dephospho-CoA	dephospho-CoA	0.223771	0.279714	1	-0.242958	0.242958	Hg	S
Hg_S.FAD	FAD	0.0924486	0.128147	1	-0.522619	0.522619	Hg	S
Hg_S.Gly	Gly	0.298332	0.366372	1	0.190083	0.190083	Hg	S
Hg_S.Putrescine	Putrescine	0.573298	0.652534	1	0.143018	0.143018	Hg	S
Hg_S.Ala	Ala	0.129387	0.166185	1	0.129837	0.129837	Hg	S
Hg_S.Glycerin.1	Glycerin.1	0.0363791	0.0553595	1	0.406648	0.406648	Hg	S
Hg_S.GABA	GABA	0.00228616	0.00524692	0.320062	-1.23608	1.23608	Hg	S
Hg_S.Choline	Choline	0.495689	0.573525	1	-0.133106	0.133106	Hg	S
Hg_S.Ser	Ser	1.65664e-05	0.000202572	0.00231929	1.35707	1.35707	Hg	S
Hg_S.L-Proline	L-Proline	3.65699e-05	0.000319987	0.00511979	5.89245	5.89245	Hg	S
Hg_S.Indole	Indole	0.723282	0.787302	1	0.0570493	0.0570493	Hg	S
Hg_S.Val	Val	2.87732e-06	0.000100706	0.000402825	1.22101	1.22101	Hg	S
Hg_S.Thr	Thr	4.85853e-05	0.000357997	0.00680195	0.421336	0.421336	Hg	S
Hg_S.Acetophenone	Acetophenone	0.0134003	0.0226029	1	0.886523	0.886523	Hg	S
Hg_S.Nicotinamide	Nicotinamide	0.123892	0.162102	1	0.172404	0.172404	Hg	S
Hg_S.Pyrogallol / Maltol	Pyrogallol / Maltol	0.00139964	0.00376827	0.19595	-1.2959	1.2959	Hg	S
Hg_S.Thymine	Thymine	0.0413168	0.0619703	1	0.696807	0.696807	Hg	S
Hg_S.Pyroglutamate	Pyroglutamate	0.000988798	0.00324901	0.138432	1.09155	1.09155	Hg	S
Hg_S.Isoquinoline	Isoquinoline	5.27997e-05	0.000369598	0.00739195	1.09021	1.09021	Hg	S
Hg_S.Pipecolic acid	Pipecolic acid	4.39459e-06	0.000116287	0.000615242	1.75641	1.75641	Hg	S
Hg_S.Agmatine	Agmatine	0.0128568	0.0219506	1	1.95286	1.95286	Hg	S
Hg_S.Ile	Ile	0.0260119	0.0418582	1	0.583644	0.583644	Hg	S
Hg_S.Leu	Leu	0.00134168	0.00375402	0.187835	0.954467	0.954467	Hg	S
Hg_S.Asn	Asn	0.000237982	0.00118991	0.0333175	1.85864	1.85864	Hg	S
Hg_S.Asp	Asp	0.000250291	0.0012083	0.0350408	0.604186	0.604186	Hg	S
Hg_S.Stachydrine	Stachydrine	0.0138913	0.0231522	1	0.748461	0.748461	Hg	S
Hg_S.Gln	Gln	0.00136754	0.00375402	0.191455	1.07606	1.07606	Hg	S
Hg_S.Glu	Glu	0.00242915	0.0053981	0.34008	-0.389739	0.389739	Hg	S
Hg_S.Met	Met	0.160013	0.203653	1	0.270295	0.270295	Hg	S
Hg_S.His	His	0.000764636	0.00298909	0.107049	1.20592	1.20592	Hg	S
Hg_S.Allantoin.1	Allantoin.1	0.00215579	0.00503017	0.30181	2.93542	2.93542	Hg	S
Hg_S.2-Aminoadipic acid	2-Aminoadipic acid	0.00320345	0.00664036	0.448483	2.1135	2.1135	Hg	S
Hg_S.Phe	Phe	0.00802571	0.014045	1	1.0032	1.0032	Hg	S
Hg_S.Hordenine	Hordenine	4.98374e-06	0.000116287	0.000697724	2.82114	2.82114	Hg	S
Hg_S.Arg	Arg	0.742313	0.787302	1	-0.07162	0.07162	Hg	S
Hg_S.Allantoate.1	Allantoate.1	0.00276088	0.0059465	0.386523	1.43889	1.43889	Hg	S
Hg_S.Trp	Trp	0.0042787	0.0083197	0.599018	1.49399	1.49399	Hg	S
Hg_S.Cytidine	Cytidine	0.106428	0.144554	1	-0.502534	0.502534	Hg	S
Hg_S.Adenosine	Adenosine	0.000997936	0.00324901	0.139711	-1.14435	1.14435	Hg	S
Hm_S.Crotonic acid	Crotonic acid	0.00801219	0.0186951	1	-0.253004	0.253004	Hm	S
Hm_S.Pyruvate	Pyruvate	0.60552	0.70644	1	0.37818	0.37818	Hm	S
Hm_S.Oxalate	Oxalate	0.27135	0.365278	1	0.0941288	0.0941288	Hm	S
Hm_S.Lactate	Lactate	0.230646	0.316572	1	-0.159986	0.159986	Hm	S
Hm_S.Glycerin	Glycerin	0.0057739	0.0149694	0.808347	-0.64537	0.64537	Hm	S
Hm_S.Sulfate	Sulfate	0.000479166	0.00203282	0.0670832	-0.695347	0.695347	Hm	S
Hm_S.Phosphate	Phosphate	4.28003e-05	0.00039947	0.00599205	-0.416239	0.416239	Hm	S
Hm_S.Malonate	Malonate	0.00523403	0.0140916	0.732764	-0.368567	0.368567	Hm	S
Hm_S.Glycerate	Glycerate	0.000265697	0.00128268	0.0371976	-0.959155	0.959155	Hm	S
Hm_S.(2R)-2,3-Dihydroxypropanoic acid	(2R)-2,3-Dihydroxypropanoic acid	0.0112586	0.0244617	1	-0.668141	0.668141	Hm	S
Hm_S.2-Furoic acid	2-Furoic acid	2.50309e-06	7.00865e-05	0.000350433	-1.09173	1.09173	Hm	S
Hm_S.Thiosulfate	Thiosulfate	0.0439092	0.0819639	1	-0.494041	0.494041	Hm	S
Hm_S.Maleate	Maleate	1.82528e-07	8.51799e-06	2.5554e-05	-2.34307	2.34307	Hm	S
Hm_S.Fumarate	Fumarate	0.0322731	0.0627533	1	-0.510384	0.510384	Hm	S
Hm_S.Hexanoic acid	Hexanoic acid	0.136064	0.207054	1	-0.342818	0.342818	Hm	S
Hm_S.Methylmalonate	Methylmalonate	0.13208	0.204466	1	0.526382	0.526382	Hm	S
Hm_S.Succinate	Succinate	0.107381	0.170833	1	-0.399945	0.399945	Hm	S
Hm_S.Benzoate	Benzoate	0.394453	0.480204	1	-0.295148	0.295148	Hm	S
Hm_S.Taurine	Taurine	0.0973877	0.162313	1	-0.354066	0.354066	Hm	S
Hm_S.4-Oxo-Pro	4-Oxo-Pro	0.00294813	0.0100668	0.412738	-0.441846	0.441846	Hm	S
Hm_S.NAc-Ala	NAc-Ala	0.0340334	0.0652696	1	-0.486517	0.486517	Hm	S
Hm_S.cis-4-Hydroxy-D-proline	cis-4-Hydroxy-D-proline	0.00350307	0.0112412	0.49043	0.563979	0.563979	Hm	S
Hm_S.Methylsuccinic acid	Methylsuccinic acid	0.00931587	0.0207019	1	0.533107	0.533107	Hm	S
Hm_S.2-Ureido-Gly	2-Ureido-Gly	0.0995173	0.163911	1	-0.587836	0.587836	Hm	S
Hm_S.Malate	Malate	0.00591467	0.0150555	0.828053	-0.600466	0.600466	Hm	S
Hm_S.Threonate	Threonate	0.636744	0.724749	1	-0.0572898	0.0572898	Hm	S
Hm_S.P-Ethanolamine	P-Ethanolamine	0.0180451	0.0371517	1	-0.473727	0.473727	Hm	S
Hm_S.2-Oxoglutaramate	2-Oxoglutaramate	0.000160577	0.000978239	0.0224808	-0.796553	0.796553	Hm	S
Hm_S.2-Oxoglutarate	2-Oxoglutarate	2.00681e-05	0.000234128	0.00280954	-0.978456	0.978456	Hm	S
Hm_S.NAc-Ser	NAc-Ser	0.000124839	0.000832262	0.0174775	-1.07356	1.07356	Hm	S
Hm_S.Mevalonate	Mevalonate	0.00852783	0.0195087	1	-0.770217	0.770217	Hm	S
Hm_S.Tartarate	Tartarate	1.1593e-05	0.000152944	0.00162302	0.561677	0.561677	Hm	S
Hm_S.Allantoin	Allantoin	3.87499e-05	0.000397132	0.00542498	0.790504	0.790504	Hm	S
Hm_S.NAc-Val	NAc-Val	0.000540812	0.00222687	0.0757137	-0.97998	0.97998	Hm	S
Hm_S.2-Aminoadipate	2-Aminoadipate	0.281803	0.375737	1	-0.11802	0.11802	Hm	S
Hm_S.Allicin	Allicin	0.00398837	0.0116327	0.558372	-0.342178	0.342178	Hm	S
Hm_S.3-Hydroxy-3-methylglutaric acid	3-Hydroxy-3-methylglutaric acid	0.00565428	0.0149358	0.791599	0.700068	0.700068	Hm	S
Hm_S.Xylonate	Xylonate	0.75314	0.817362	1	0.0624464	0.0624464	Hm	S
Hm_S.PEP	PEP	0.00142344	0.005386	0.199282	-1.10443	1.10443	Hm	S
Hm_S.Uric Acid	Uric Acid	5.5665e-06	9.76198e-05	0.00077931	-2.54137	2.54137	Hm	S
Hm_S.Cysteic acid	Cysteic acid	0.0113572	0.0244617	1	-0.515421	0.515421	Hm	S
Hm_S.3-sulfolactic acid	3-sulfolactic acid	0.00175231	0.00645587	0.245323	-0.614811	0.614811	Hm	S
Hm_S.Glycerol 3-P	Glycerol 3-P	0.000160711	0.000978239	0.0224995	-0.998186	0.998186	Hm	S
Hm_S.9-Oxononanoic acid	9-Oxononanoic acid	0.728561	0.796864	1	-0.260279	0.260279	Hm	S
Hm_S.trans-Aconitate	trans-Aconitate	0.0128336	0.0272228	1	-0.27342	0.27342	Hm	S
Hm_S.cis-Aconitate	cis-Aconitate	0.00112808	0.00438699	0.157932	-0.606115	0.606115	Hm	S
Hm_S.Shikimate	Shikimate	0.121227	0.190695	1	0.0997015	0.0997015	Hm	S
Hm_S.Ureidosuccinate	Ureidosuccinate	3.97132e-05	0.000397132	0.00555984	-1.14212	1.14212	Hm	S
Hm_S.Allantoate	Allantoate	0.371528	0.468594	1	-0.22662	0.22662	Hm	S
Hm_S.2-Isopropylmalic acid	2-Isopropylmalic acid	4.64345e-05	0.000406302	0.00650083	-1.86698	1.86698	Hm	S
Hm_S.Pyrophosphate	Pyrophosphate	0.000187445	0.00100932	0.0262424	-0.411347	0.411347	Hm	S
Hm_S.Glucono-lactone	Glucono-lactone	0.161625	0.235703	1	0.228426	0.228426	Hm	S
Hm_S.3-Phosphoglycerate	3-Phosphoglycerate	0.0041535	0.0118671	0.58149	-0.74637	0.74637	Hm	S
Hm_S.(2S,4S)-4-hydroxy-2,3,4,5-tetrahydrodipicolinic acid	(2S,4S)-4-hydroxy-2,3,4,5-tetrahydrodipicolinic acid	0.0397782	0.0752561	1	-1.11509	1.11509	Hm	S
Hm_S.N-Acetyl-L-glutamine	N-Acetyl-L-glutamine	0.439558	0.524142	1	0.101308	0.101308	Hm	S
Hm_S.Azelaic acid	Azelaic acid	0.00863956	0.0195087	1	-1.21057	1.21057	Hm	S
Hm_S.Isocitrate	Isocitrate	0.075455	0.130416	1	0.93814	0.93814	Hm	S
Hm_S.Citrate	Citrate	1.66798e-07	8.51799e-06	2.33518e-05	-1.10294	1.10294	Hm	S
Hm_S.Quinic acid	Quinic acid	0.0198899	0.0403562	1	-0.284197	0.284197	Hm	S
Hm_S.Galacturonate	Galacturonate	8.53575e-05	0.000597502	0.01195	-1.41039	1.41039	Hm	S
Hm_S.Glucuronate	Glucuronate	6.20415e-05	0.000482545	0.00868581	-0.791009	0.791009	Hm	S
Hm_S.Ferulic acid	Ferulic acid	0.389609	0.478468	1	0.197621	0.197621	Hm	S
Hm_S.Gluconate	Gluconate	0.14639	0.218027	1	0.255753	0.255753	Hm	S
Hm_S.Erythrose 4-P	Erythrose 4-P	0.50025	0.588529	1	-0.189178	0.189178	Hm	S
Hm_S.2,6-di-tert-Butylphenol	2,6-di-tert-Butylphenol	0.00755024	0.0179158	1	-0.612977	0.612977	Hm	S
Hm_S.Pantothenate	Pantothenate	0.000806098	0.00322439	0.112854	-1.07166	1.07166	Hm	S
Hm_S.Chorismate	Chorismate	0.860889	0.907073	1	-0.0603195	0.0603195	Hm	S
Hm_S.Porphobilinogen	Porphobilinogen	6.38088e-07	2.23331e-05	8.93323e-05	2.30079	2.30079	Hm	S
Hm_S.Mevalonate-5P	Mevalonate-5P	5.55255e-05	0.000457269	0.00777357	2.25026	2.25026	Hm	S
Hm_S.Pyridoxal 5-P	Pyridoxal 5-P	0.188421	0.269172	1	0.101862	0.101862	Hm	S
Hm_S.g-Glu-Cys	g-Glu-Cys	0.101328	0.164952	1	-0.416299	0.416299	Hm	S
Hm_S.Glucose-Mannose 1-P	Glucose-Mannose 1-P	0.0026652	0.00932821	0.373128	-1.3635	1.3635	Hm	S
Hm_S.Galactose 1-P	Galactose 1-P	0.014954	0.0312472	1	-0.410621	0.410621	Hm	S
Hm_S.Glucose 6-P	Glucose 6-P	0.00353293	0.0112412	0.494611	-0.678441	0.678441	Hm	S
Hm_S.Mannose 6-P	Mannose 6-P	0.000178334	0.00099867	0.0249668	-0.837519	0.837519	Hm	S
Hm_S.Sorbitol 6-P	Sorbitol 6-P	0.981565	0.988627	1	-0.0020203	0.0020203	Hm	S
Hm_S.Deaminoneuraminic acid	Deaminoneuraminic acid	0.904134	0.930726	1	0.0329224	0.0329224	Hm	S
Hm_S.Galacturonate 1-P	Galacturonate 1-P	0.00031229	0.00141034	0.0437206	-1.34138	1.34138	Hm	S
Hm_S.6-Phosphogluconate	6-Phosphogluconate	0.0210481	0.0420961	1	-0.745811	0.745811	Hm	S
Hm_S.NAc-glucosamine 1-P	NAc-glucosamine 1-P	0.000232542	0.00120577	0.0325558	-0.512192	0.512192	Hm	S
Hm_S.UMP	UMP	0.00385547	0.0114844	0.539765	-0.344783	0.344783	Hm	S
Hm_S.Glucogallin	Glucogallin	0.0920852	0.157219	1	0.575566	0.575566	Hm	S
Hm_S.1-(sn-glycero-3-phospho)-1D-myo-inositol	1-(sn-glycero-3-phospho)-1D-myo-inositol	0.00385195	0.0114844	0.539273	-0.336142	0.336142	Hm	S
Hm_S.Ascorbyl glucoside	Ascorbyl glucoside	0.0597993	0.108726	1	-0.252469	0.252469	Hm	S
Hm_S.Fructose 1,6-PP	Fructose 1,6-PP	4.9185e-06	9.76198e-05	0.00068859	-0.739892	0.739892	Hm	S
Hm_S.Glucose 1,6-PP	Glucose 1,6-PP	0.222578	0.308524	1	-0.175788	0.175788	Hm	S
Hm_S.AMP	AMP	0.384364	0.476203	1	0.179023	0.179023	Hm	S
Hm_S.IMP	IMP	0.0754526	0.130416	1	-0.678346	0.678346	Hm	S
Hm_S.GMP	GMP	7.34014e-05	0.000540853	0.0102762	0.820643	0.820643	Hm	S
Hm_S.UDP	UDP	0.0237605	0.0468518	1	-0.371648	0.371648	Hm	S
Hm_S.Trehalose 6-P	Trehalose 6-P	0.0561594	0.103452	1	0.551532	0.551532	Hm	S
Hm_S.Sucrose 6-P	Sucrose 6-P	0.861719	0.907073	1	0.0407843	0.0407843	Hm	S
Hm_S.ADP	ADP	0.073885	0.130416	1	-0.289841	0.289841	Hm	S
Hm_S.GDP	GDP	0.203424	0.287671	1	-0.233184	0.233184	Hm	S
Hm_S.Adenylsuccinate	Adenylsuccinate	1.2017e-05	0.000152944	0.00168238	-1.33971	1.33971	Hm	S
Hm_S.CTP	CTP	0.342016	0.443354	1	0.29661	0.29661	Hm	S
Hm_S.UTP	UTP	0.64582	0.72837	1	-0.117089	0.117089	Hm	S
Hm_S.ATP	ATP	0.362925	0.461904	1	-0.211068	0.211068	Hm	S
Hm_S.UDP-glucose	UDP-glucose	0.00427616	0.0119732	0.598662	-0.455021	0.455021	Hm	S
Hm_S.GDP-Mannose	GDP-Mannose	0.15113	0.222718	1	0.221863	0.221863	Hm	S
Hm_S.UDP-NAc-glucosamine	UDP-NAc-glucosamine	0.00236118	0.00847604	0.330566	-0.675408	0.675408	Hm	S
Hm_S.dephospho-CoA	dephospho-CoA	0.0667714	0.119846	1	-0.107638	0.107638	Hm	S
Hm_S.FAD	FAD	0.333024	0.435732	1	0.193046	0.193046	Hm	S
Hm_S.Gly	Gly	0.68856	0.765066	1	0.0482978	0.0482978	Hm	S
Hm_S.Putrescine	Putrescine	0.132903	0.204466	1	1.75823	1.75823	Hm	S
Hm_S.Ala	Ala	0.107025	0.170833	1	-0.235039	0.235039	Hm	S
Hm_S.Glycerin.1	Glycerin.1	0.422411	0.509807	1	0.125103	0.125103	Hm	S
Hm_S.GABA	GABA	0.780261	0.833867	1	-0.0692627	0.0692627	Hm	S
Hm_S.Choline	Choline	0.145291	0.218027	1	0.124028	0.124028	Hm	S
Hm_S.Ser	Ser	0.714294	0.787411	1	0.0694419	0.0694419	Hm	S
Hm_S.L-Proline	L-Proline	1.54425e-08	2.16195e-06	2.16195e-06	3.74444	3.74444	Hm	S
Hm_S.Indole	Indole	0.914904	0.934939	1	0.0253031	0.0253031	Hm	S
Hm_S.Val	Val	6.53609e-06	0.000101673	0.000915053	0.618582	0.618582	Hm	S
Hm_S.Thr	Thr	0.00382521	0.0114844	0.535529	-0.584506	0.584506	Hm	S
Hm_S.Acetophenone	Acetophenone	0.766831	0.825818	1	0.0551165	0.0551165	Hm	S
Hm_S.Nicotinamide	Nicotinamide	0.260398	0.353939	1	-0.151704	0.151704	Hm	S
Hm_S.Pyrogallol / Maltol	Pyrogallol / Maltol	0.221102	0.308524	1	0.323117	0.323117	Hm	S
Hm_S.Thymine	Thymine	0.304999	0.402829	1	0.173888	0.173888	Hm	S
Hm_S.Pyroglutamate	Pyroglutamate	0.989429	0.989429	1	-0.00274407	0.00274407	Hm	S
Hm_S.Isoquinoline	Isoquinoline	0.650331	0.72837	1	-0.479385	0.479385	Hm	S
Hm_S.Pipecolic acid	Pipecolic acid	0.00727822	0.0175681	1	-0.765409	0.765409	Hm	S
Hm_S.Agmatine	Agmatine	0.937836	0.951428	1	0.020651	0.020651	Hm	S
Hm_S.Ile	Ile	0.872436	0.911501	1	0.0263513	0.0263513	Hm	S
Hm_S.Leu	Leu	0.611171	0.70714	1	-0.0705313	0.0705313	Hm	S
Hm_S.Asn	Asn	0.000260243	0.00128268	0.0364341	-0.589263	0.589263	Hm	S
Hm_S.Asp	Asp	0.000169463	0.000988536	0.0237249	0.378343	0.378343	Hm	S
Hm_S.Stachydrine	Stachydrine	0.000288109	0.00134451	0.0403353	0.472159	0.472159	Hm	S
Hm_S.Gln	Gln	0.883397	0.916116	1	-0.0565446	0.0565446	Hm	S
Hm_S.Glu	Glu	0.000421723	0.00184504	0.0590413	-0.674876	0.674876	Hm	S
Hm_S.Met	Met	0.00670634	0.0164717	0.938887	-0.537982	0.537982	Hm	S
Hm_S.His	His	0.632809	0.724749	1	0.0632949	0.0632949	Hm	S
Hm_S.Allantoin.1	Allantoin.1	5.57827e-06	9.76198e-05	0.000780958	1.05434	1.05434	Hm	S
Hm_S.2-Aminoadipic acid	2-Aminoadipic acid	0.00318753	0.0106251	0.446254	0.732445	0.732445	Hm	S
Hm_S.Phe	Phe	0.362192	0.461904	1	0.128689	0.128689	Hm	S
Hm_S.Hordenine	Hordenine	0.441777	0.524142	1	-0.7662	0.7662	Hm	S
Hm_S.Arg	Arg	0.00638172	0.0159543	0.893441	-0.614829	0.614829	Hm	S
Hm_S.Allantoate.1	Allantoate.1	0.0947142	0.159759	1	-0.378275	0.378275	Hm	S
Hm_S.Trp	Trp	0.00436183	0.0119737	0.610656	0.831489	0.831489	Hm	S
Hm_S.Cytidine	Cytidine	0.38227	0.476203	1	0.143071	0.143071	Hm	S
Hm_S.Adenosine	Adenosine	0.182593	0.263536	1	-0.205879	0.205879	Hm	S
Hv_S.Crotonic acid	Crotonic acid	0.0457432	0.0771572	1	2.10873	2.10873	Hv	S
Hv_S.Pyruvate	Pyruvate	0.00269083	0.0100732	0.376716	-1.64287	1.64287	Hv	S
Hv_S.Oxalate	Oxalate	0.0192468	0.0369116	1	-0.565074	0.565074	Hv	S
Hv_S.Lactate	Lactate	0.00258852	0.0100665	0.362393	-0.706521	0.706521	Hv	S
Hv_S.Glycerin	Glycerin	0.232806	0.30748	1	0.318084	0.318084	Hv	S
Hv_S.Sulfate	Sulfate	0.258172	0.331597	1	-0.47514	0.47514	Hv	S
Hv_S.Phosphate	Phosphate	0.238808	0.312459	1	-0.400663	0.400663	Hv	S
Hv_S.Malonate	Malonate	0.266447	0.339115	1	0.228642	0.228642	Hv	S
Hv_S.Glycerate	Glycerate	0.206695	0.278243	1	-0.336061	0.336061	Hv	S
Hv_S.(2R)-2,3-Dihydroxypropanoic acid	(2R)-2,3-Dihydroxypropanoic acid	0.000454441	0.00334851	0.0636218	-2.45254	2.45254	Hv	S
Hv_S.2-Furoic acid	2-Furoic acid	0.699622	0.747687	1	0.176804	0.176804	Hv	S
Hv_S.Thiosulfate	Thiosulfate	0.385403	0.445921	1	-0.309042	0.309042	Hv	S
Hv_S.Maleate	Maleate	0.0115205	0.0253489	1	-0.77102	0.77102	Hv	S
Hv_S.Fumarate	Fumarate	0.0268513	0.0487492	1	-1.44667	1.44667	Hv	S
Hv_S.Hexanoic acid	Hexanoic acid	0.0126628	0.0268604	1	-0.781579	0.781579	Hv	S
Hv_S.Methylmalonate	Methylmalonate	0.00329452	0.0115308	0.461233	-0.972182	0.972182	Hv	S
Hv_S.Succinate	Succinate	0.0105171	0.0237484	1	1.21456	1.21456	Hv	S
Hv_S.Benzoate	Benzoate	0.909544	0.929461	1	-0.0227955	0.0227955	Hv	S
Hv_S.Taurine	Taurine	0.494626	0.558449	1	-0.272369	0.272369	Hv	S
Hv_S.4-Oxo-Pro	4-Oxo-Pro	0.0191494	0.0369116	1	1.51504	1.51504	Hv	S
Hv_S.NAc-Ala	NAc-Ala	0.311809	0.382924	1	0.238722	0.238722	Hv	S
Hv_S.cis-4-Hydroxy-D-proline	cis-4-Hydroxy-D-proline	0.00623979	0.0158831	0.873571	1.29765	1.29765	Hv	S
Hv_S.Methylsuccinic acid	Methylsuccinic acid	0.00453879	0.0132381	0.63543	2.33896	2.33896	Hv	S
Hv_S.2-Ureido-Gly	2-Ureido-Gly	0.558058	0.615182	1	0.271029	0.271029	Hv	S
Hv_S.Malate	Malate	0.0272601	0.0487492	1	-1.34957	1.34957	Hv	S
Hv_S.Threonate	Threonate	0.00128078	0.00640391	0.179309	-0.851334	0.851334	Hv	S
Hv_S.P-Ethanolamine	P-Ethanolamine	0.921404	0.934758	1	-0.0358797	0.0358797	Hv	S
Hv_S.2-Oxoglutaramate	2-Oxoglutaramate	0.00355022	0.0121227	0.497031	0.634227	0.634227	Hv	S
Hv_S.2-Oxoglutarate	2-Oxoglutarate	0.00533784	0.014193	0.747297	-2.04705	2.04705	Hv	S
Hv_S.NAc-Ser	NAc-Ser	0.0564117	0.091833	1	1.21578	1.21578	Hv	S
Hv_S.Mevalonate	Mevalonate	0.274618	0.343272	1	0.394546	0.394546	Hv	S
Hv_S.Tartarate	Tartarate	0.0217385	0.0411269	1	1.07039	1.07039	Hv	S
Hv_S.Allantoin	Allantoin	3.03619e-06	0.000106267	0.000425066	2.53657	2.53657	Hv	S
Hv_S.NAc-Val	NAc-Val	0.879115	0.918478	1	0.0360819	0.0360819	Hv	S
Hv_S.2-Aminoadipate	2-Aminoadipate	0.00500613	0.0137423	0.700858	0.680997	0.680997	Hv	S
Hv_S.Allicin	Allicin	0.00415919	0.0127687	0.582287	-2.01929	2.01929	Hv	S
Hv_S.3-Hydroxy-3-methylglutaric acid	3-Hydroxy-3-methylglutaric acid	0.00273416	0.0100732	0.382783	0.924477	0.924477	Hv	S
Hv_S.Xylonate	Xylonate	0.171211	0.239695	1	-0.666368	0.666368	Hv	S
Hv_S.PEP	PEP	0.000228646	0.00246234	0.0320104	-3.75245	3.75245	Hv	S
Hv_S.Uric Acid	Uric Acid	0.271249	0.342116	1	2.12399	2.12399	Hv	S
Hv_S.Cysteic acid	Cysteic acid	0.00207725	0.00845476	0.290815	3.17304	3.17304	Hv	S
Hv_S.3-sulfolactic acid	3-sulfolactic acid	9.63223e-07	5.80379e-05	0.000134851	1.75633	1.75633	Hv	S
Hv_S.Glycerol 3-P	Glycerol 3-P	0.00165337	0.00723351	0.231472	-1.8541	1.8541	Hv	S
Hv_S.9-Oxononanoic acid	9-Oxononanoic acid	0.53733	0.597034	1	0.607101	0.607101	Hv	S
Hv_S.trans-Aconitate	trans-Aconitate	0.0463972	0.0773286	1	1.71761	1.71761	Hv	S
Hv_S.cis-Aconitate	cis-Aconitate	0.00106314	0.00598718	0.148839	2.01748	2.01748	Hv	S
Hv_S.Shikimate	Shikimate	0.0179086	0.0353128	1	-1.03811	1.03811	Hv	S
Hv_S.Ureidosuccinate	Ureidosuccinate	0.376783	0.43958	1	0.291049	0.291049	Hv	S
Hv_S.Allantoate	Allantoate	0.0132059	0.0271885	1	0.969303	0.969303	Hv	S
Hv_S.2-Isopropylmalic acid	2-Isopropylmalic acid	0.00538197	0.014193	0.753476	3.18342	3.18342	Hv	S
Hv_S.Pyrophosphate	Pyrophosphate	0.189772	0.259692	1	-0.433573	0.433573	Hv	S
Hv_S.Glucono-lactone	Glucono-lactone	0.174855	0.242374	1	-0.34475	0.34475	Hv	S
Hv_S.3-Phosphoglycerate	3-Phosphoglycerate	0.000135082	0.00189114	0.0189114	-2.72261	2.72261	Hv	S
Hv_S.(2S,4S)-4-hydroxy-2,3,4,5-tetrahydrodipicolinic acid	(2S,4S)-4-hydroxy-2,3,4,5-tetrahydrodipicolinic acid	0.00292299	0.0104928	0.409218	-2.5648	2.5648	Hv	S
Hv_S.N-Acetyl-L-glutamine	N-Acetyl-L-glutamine	0.00452262	0.0132381	0.633167	2.93161	2.93161	Hv	S
Hv_S.Azelaic acid	Azelaic acid	0.0430702	0.0744423	1	0.651269	0.651269	Hv	S
Hv_S.Isocitrate	Isocitrate	0.0117471	0.0253489	1	-0.773015	0.773015	Hv	S
Hv_S.Citrate	Citrate	0.24796	0.32143	1	0.208349	0.208349	Hv	S
Hv_S.Quinic acid	Quinic acid	0.027171	0.0487492	1	-0.75615	0.75615	Hv	S
Hv_S.Galacturonate	Galacturonate	0.855038	0.90004	1	0.031449	0.031449	Hv	S
Hv_S.Glucuronate	Glucuronate	0.64252	0.691945	1	0.0980542	0.0980542	Hv	S
Hv_S.Ferulic acid	Ferulic acid	0.227868	0.303824	1	-0.71826	0.71826	Hv	S
Hv_S.Gluconate	Gluconate	0.318963	0.386018	1	0.291179	0.291179	Hv	S
Hv_S.Erythrose 4-P	Erythrose 4-P	0.965545	0.972491	1	0.0105722	0.0105722	Hv	S
Hv_S.2,6-di-tert-Butylphenol	2,6-di-tert-Butylphenol	0.325358	0.386018	1	-0.295839	0.295839	Hv	S
Hv_S.Pantothenate	Pantothenate	0.442798	0.503998	1	-0.199185	0.199185	Hv	S
Hv_S.Chorismate	Chorismate	0.132094	0.192637	1	-0.19534	0.19534	Hv	S
Hv_S.Porphobilinogen	Porphobilinogen	0.00020922	0.0024409	0.0292908	3.67568	3.67568	Hv	S
Hv_S.Mevalonate-5P	Mevalonate-5P	1.24367e-06	5.80379e-05	0.000174114	2.67964	2.67964	Hv	S
Hv_S.Pyridoxal 5-P	Pyridoxal 5-P	0.0518068	0.0853289	1	-0.777098	0.777098	Hv	S
Hv_S.g-Glu-Cys	g-Glu-Cys	0.0355641	0.0622372	1	0.501689	0.501689	Hv	S
Hv_S.Glucose-Mannose 1-P	Glucose-Mannose 1-P	0.003711	0.0122979	0.51954	-2.19676	2.19676	Hv	S
Hv_S.Galactose 1-P	Galactose 1-P	0.00898246	0.0213143	1	-1.35261	1.35261	Hv	S
Hv_S.Glucose 6-P	Glucose 6-P	0.000350979	0.00289042	0.0491371	-2.65914	2.65914	Hv	S
Hv_S.Mannose 6-P	Mannose 6-P	0.00160172	0.00723351	0.224241	-1.81475	1.81475	Hv	S
Hv_S.Sorbitol 6-P	Sorbitol 6-P	0.292205	0.362023	1	-0.0558387	0.0558387	Hv	S
Hv_S.Deaminoneuraminic acid	Deaminoneuraminic acid	0.537026	0.597034	1	-0.147986	0.147986	Hv	S
Hv_S.Galacturonate 1-P	Galacturonate 1-P	0.00816402	0.0197063	1	-2.00289	2.00289	Hv	S
Hv_S.6-Phosphogluconate	6-Phosphogluconate	0.000301355	0.00265431	0.0421898	-3.04447	3.04447	Hv	S
Hv_S.NAc-glucosamine 1-P	NAc-glucosamine 1-P	0.62399	0.682489	1	-0.102181	0.102181	Hv	S
Hv_S.UMP	UMP	0.00419543	0.0127687	0.58736	-2.01954	2.01954	Hv	S
Hv_S.Glucogallin	Glucogallin	0.00416123	0.0127687	0.582572	-1.66974	1.66974	Hv	S
Hv_S.1-(sn-glycero-3-phospho)-1D-myo-inositol	1-(sn-glycero-3-phospho)-1D-myo-inositol	0.788377	0.836158	1	0.117683	0.117683	Hv	S
Hv_S.Ascorbyl glucoside	Ascorbyl glucoside	0.00788531	0.0193674	1	-1.11044	1.11044	Hv	S
Hv_S.Fructose 1,6-PP	Fructose 1,6-PP	0.000652142	0.00418566	0.0912999	-2.82639	2.82639	Hv	S
Hv_S.Glucose 1,6-PP	Glucose 1,6-PP	0.0139144	0.0282321	1	-1.61427	1.61427	Hv	S
Hv_S.AMP	AMP	0.108111	0.162748	1	-0.621462	0.621462	Hv	S
Hv_S.IMP	IMP	0.0609797	0.0970131	1	-1.35154	1.35154	Hv	S
Hv_S.GMP	GMP	0.323587	0.386018	1	-0.428968	0.428968	Hv	S
Hv_S.UDP	UDP	0.0037772	0.0122979	0.528809	-2.13085	2.13085	Hv	S
Hv_S.Trehalose 6-P	Trehalose 6-P	0.40944	0.469849	1	0.535393	0.535393	Hv	S
Hv_S.Sucrose 6-P	Sucrose 6-P	0.984668	0.984668	1	-0.0111522	0.0111522	Hv	S
Hv_S.ADP	ADP	0.00134236	0.00648037	0.187931	-1.59445	1.59445	Hv	S
Hv_S.GDP	GDP	0.0010153	0.00598718	0.142142	-1.67842	1.67842	Hv	S
Hv_S.Adenylsuccinate	Adenylsuccinate	0.113275	0.168707	1	0.580164	0.580164	Hv	S
Hv_S.CTP	CTP	0.0117691	0.0253489	1	-0.86529	0.86529	Hv	S
Hv_S.UTP	UTP	0.000283066	0.00265431	0.0396293	-2.56886	2.56886	Hv	S
Hv_S.ATP	ATP	0.000176291	0.00224371	0.0246808	-2.1179	2.1179	Hv	S
Hv_S.UDP-glucose	UDP-glucose	0.00486509	0.0136223	0.681113	-2.25703	2.25703	Hv	S
Hv_S.GDP-Mannose	GDP-Mannose	0.0105102	0.0237484	1	-1.91115	1.91115	Hv	S
Hv_S.UDP-NAc-glucosamine	UDP-NAc-glucosamine	0.0660886	0.102804	1	-0.730816	0.730816	Hv	S
Hv_S.dephospho-CoA	dephospho-CoA	0.90632	0.929461	1	0.067446	0.067446	Hv	S
Hv_S.FAD	FAD	0.147117	0.208044	1	-0.867829	0.867829	Hv	S
Hv_S.Gly	Gly	0.00122173	0.00633488	0.171042	1.1142	1.1142	Hv	S
Hv_S.Putrescine	Putrescine	0.138749	0.200256	1	-0.665794	0.665794	Hv	S
Hv_S.Ala	Ala	0.325323	0.386018	1	0.233257	0.233257	Hv	S
Hv_S.Glycerin.1	Glycerin.1	4.4027e-05	0.000770473	0.00616378	-2.10211	2.10211	Hv	S
Hv_S.GABA	GABA	0.0641728	0.100946	1	0.780565	0.780565	Hv	S
Hv_S.Choline	Choline	0.00479507	0.0136223	0.67131	1.03615	1.03615	Hv	S
Hv_S.Ser	Ser	1.26017e-07	1.76424e-05	1.76424e-05	1.49561	1.49561	Hv	S
Hv_S.L-Proline	L-Proline	1.77847e-05	0.000446795	0.00248986	7.0365	7.0365	Hv	S
Hv_S.Indole	Indole	0.0436808	0.074577	1	-0.366829	0.366829	Hv	S
Hv_S.Val	Val	0.146625	0.208044	1	0.479868	0.479868	Hv	S
Hv_S.Thr	Thr	0.131775	0.192637	1	-0.344679	0.344679	Hv	S
Hv_S.Acetophenone	Acetophenone	0.0011119	0.00598718	0.155667	1.68267	1.68267	Hv	S
Hv_S.Nicotinamide	Nicotinamide	0.0105	0.0237484	1	-0.864485	0.864485	Hv	S
Hv_S.Pyrogallol / Maltol	Pyrogallol / Maltol	0.342965	0.403488	1	-0.735734	0.735734	Hv	S
Hv_S.Thymine	Thymine	0.00655554	0.0163888	0.917775	0.759559	0.759559	Hv	S
Hv_S.Pyroglutamate	Pyroglutamate	2.97285e-05	0.00059457	0.00416199	1.52815	1.52815	Hv	S
Hv_S.Isoquinoline	Isoquinoline	0.891437	0.924453	1	-0.132934	0.132934	Hv	S
Hv_S.Pipecolic acid	Pipecolic acid	0.191059	0.259692	1	0.404952	0.404952	Hv	S
Hv_S.Agmatine	Agmatine	0.00030335	0.00265431	0.042469	4.94095	4.94095	Hv	S
Hv_S.Ile	Ile	0.000657746	0.00418566	0.0920845	2.31724	2.31724	Hv	S
Hv_S.Leu	Leu	0.00158548	0.00723351	0.221967	2.1777	2.1777	Hv	S
Hv_S.Asn	Asn	0.00175011	0.00742471	0.245015	1.74816	1.74816	Hv	S
Hv_S.Asp	Asp	0.0129475	0.0270545	1	-0.978991	0.978991	Hv	S
Hv_S.Stachydrine	Stachydrine	0.0939737	0.144575	1	2.15762	2.15762	Hv	S
Hv_S.Gln	Gln	1.91483e-05	0.000446795	0.00268077	1.52153	1.52153	Hv	S
Hv_S.Glu	Glu	0.0159282	0.0318564	1	-0.968117	0.968117	Hv	S
Hv_S.Met	Met	0.000500948	0.00350664	0.0701327	1.09073	1.09073	Hv	S
Hv_S.His	His	0.00547444	0.014193	0.766422	2.00295	2.00295	Hv	S
Hv_S.Allantoin.1	Allantoin.1	6.26286e-05	0.000974222	0.008768	2.92909	2.92909	Hv	S
Hv_S.2-Aminoadipic acid	2-Aminoadipic acid	0.00211369	0.00845476	0.295917	1.76069	1.76069	Hv	S
Hv_S.Phe	Phe	0.00109843	0.00598718	0.15378	2.91291	2.91291	Hv	S
Hv_S.Hordenine	Hordenine	0.0589186	0.0948116	1	-0.535986	0.535986	Hv	S
Hv_S.Arg	Arg	0.0993869	0.151241	1	0.735072	0.735072	Hv	S
Hv_S.Allantoate.1	Allantoate.1	0.630171	0.683907	1	0.196313	0.196313	Hv	S
Hv_S.Trp	Trp	0.000410519	0.00319293	0.0574727	2.89623	2.89623	Hv	S
Hv_S.Cytidine	Cytidine	0.0275085	0.0487492	1	2.25427	2.25427	Hv	S
Hv_S.Adenosine	Adenosine	0.0269952	0.0487492	1	-1.52577	1.52577	Hv	S
