# Supplementary material for: Root Structural and Metabolic Plasticity Confers Tolerance to Salinity in Wild Barley Species Grown Under Waterlogging
Source: Plant Cell Environ. 2026 Apr 23;49(8):5593–606. doi: 10.1111/pce.70563 (PMC13353622; doi:10.1111/pce.70563)
Supplement: Supplementary file 5 — Supporting File 5 [file PCE-49-5593-s005.xlsx]

## Sheet: Fig.1b
Fig. 1b. Relative growth rate
			25.07	10.08
H.vulgare	Control	Sample name	FW	FW	Dif	Dif/14	RGR %
		CV1	0.76	8.55	7.79	0.556429	183.912
		CV2	0.28	4.29	4.01	0.286429	94.6712
		CV3	0.66	5.65	4.99	0.356429	117.808
		CV4	0.66	2.98	2.32	0.165714	54.7723
		CV5	0.72	5.19	4.47	0.319286	105.531
		CV6	0.72	7.16	6.44	0.46	152.04
		CV7	0.43	3.24	2.81	0.200714	66.3406
		CV8	0.67	3.04	2.37	0.169286	55.9528
		CV9	0.69	5.66	4.97	0.355	117.336
		CV10	0.67	4.44	3.77	0.269286	89.0051
		CV11	0.47	3.61	3.14	0.224286	74.1315
		CV12	0.58	5.3	4.72	0.337143	111.433
		CV13	0.7	4.72	4.02	0.287143	94.9073
		CV14	0.55	4.03	3.48	0.248571	82.1585
		Ave	0.611429	4.84714	4.23571	0.302551	100
		Sdt	0.132992	1.55668	1.49466	0.106761	35.287
	300 mM NaCl	SV1	1.67	1.8	0.13	0.00928571	3.06914
		SV2	1.16	1.23	0.07	0.005	1.65261
		SV3	1.33	1.17	-0.16	-0.0114286	-3.7774
		SV4	0.65	1.07	0.42	0.03	9.91568
		SV5	0.75	0.96	0.21	0.015	4.95784
		SV6	0.83	1.05	0.22	0.0157143	5.19393
		SV7	1.53	1.81	0.28	0.02	6.61046
		SV8	0.42	0.5	0.08	0.00571429	1.8887
		SV9	0.9	1.21	0.31	0.0221429	7.31872
		SV10	0.91	1.26	0.35	0.025	8.26307
		SV11	0.65	0.85	0.2	0.0142857	4.72175
		SV12	0.63	0.86	0.23	0.0164286	5.43002
		SV13	0.31	0.37	0.06	0.00428571	14.2857
		SV14	1.06	0.99	-0.07	-0.005	-1.65261
		SV15	0.21	0.18	-0.03	-0.00214286	-0.708263
		SV16	0.52	0.57	0.05	0.00357143	1.18044
		SV17	0.32	0.57	0.25	0.0178571	5.90219
		Ave	0.814706	0.967647	0.152941	0.00959627	4.36776
		Sdt	0.419597	0.441218	0.153614	0.0109724	4.3791
							Ttest	1.57325e-07
H.glaucum	Control		4.07	20.07
			FW	FW	dif	dif/14	RGR %
		CG1	0.76	11.39	10.63	0.759286	194.718
		CG2	0.19	2.02	1.83	0.130714	70.9695
		CG3	0.33	4.81	4.48	0.32	82.0638
		CG4	0.78	6.64	5.86	0.418571	227.258
		CG5	1.02	10.47	9.45	0.675	173.103
		CG6	0.56	6.04	5.48	0.391429	100.382
		CG7	0.16	7.49	7.33	0.523571	134.27
		CG8	0.68	5.37	4.69	0.335	85.9105
		CG9	0.51	2.85	2.34	0.167143	42.8637
		CG10	0.3	3.44	3.14	0.224286	57.5179
		CG11	0.64	6.01	5.37	0.383571	98.3667
		CG12	0.47	5.38	4.91	0.350714	89.9405
		Av	0.533333	5.9925	5.45917	0.38994	100
		Sdt	0.253714	2.73746	2.57857	0.184184	56.0723
	300 mM NaCl	SG1	0.77	1.9	1.13	0.0807143	20.6991
		SG2	0.73	2.06	1.33	0.095	24.3627
		SG3	0.49	1.76	1.27	0.0907143	23.2636
		SG4	0.48	1.48	1	0.0714286	18.3178
		SG5	1.02	1.64	0.62	0.0442857	11.357
		SG6	0.44	1.88	1.44	0.102857	26.3777
		SG7	0.13	0.27	0.14	0.01	2.56449
		SG8	0.61	1.77	1.16	0.0828571	21.2487
		SG9	0.44	0.64	0.2	0.0142857	3.66356
		SG10	0.39	1.12	0.73	0.0521429	13.372
		SG11	0.44	1.13	0.69	0.0492857	12.6393
		SG12	0.19	0.42	0.23	0.0164286	4.2131
		Av	0.510833	1.33917	0.828333	0.0591667	15.1733
		Sdt	0.240161	0.602047	0.452065	0.0322903	8.28083
							Ttest	9.29813e-05
H.marinum	Control		30.06	14.07
			FW	FW	dif	dif/14	RGR %
		CM1	0.26	2	1.74	0.124286	119.505
		CM2	0.18	1.52	1.34	0.0957143	92.033
		CM3	0.26	1.87	1.61	0.115	110.577
		CM4	0.15	0.91	0.76	0.0542857	52.1978
		CM5	0.14	0.86	0.72	0.0514286	49.4505
		CM6	0.2	1.26	1.06	0.0757143	72.8022
		CM7	0.24	1.56	1.32	0.0942857	138.947
		CM8	0.34	1.68	1.34	0.0957143	92.033
		CM9	0.27	1.76	1.49	0.106429	102.335
		CM10	0.19	1.2	1.01	0.0721429	69.3681
		CM11	0.14	1.04	0.9	0.0642857	61.8132
		CM12	0.28	1.8	1.52	0.108571	104.396
		CM13	0.21	1.14	0.93	0.0664286	63.8736
		CM14	0.27	1.88	1.61	0.115	110.577
		CM15	0.33	1.9	1.57	0.112143	107.83
		CM16	0.14	1.12	0.98	0.07	67.3077
		CM17	0.37	2.29	1.92	0.137143	131.868
		CM18	0.21	1.12	0.91	0.065	62.5
		CM19	0.13	0.66	0.53	0.0378571	36.4011
		CM20	0.15	3	2.85	0.203571	195.742
		CM21	0.1	1.9	1.8	0.128571	123.626
		CM22	0.07	1.3	1.23	0.0878571	84.478
		CM23	0.06	1.13	1.07	0.0764286	73.489
		CM24	0.21	3.96	3.75	0.267857	257.555
		CM25	0.16	2.69	2.53	0.180714	173.764
		Av	0.2024	1.662	1.4596	0.104	100
		Sdt	0.0807758	0.732588	0.7124	0.0508857	49.473
	300 mM NaCl	SM1	0.3	1.21	0.91	0.065	62.5
		SM2	0.25	1.06	0.81	0.0578571	55.6319
		SM3	0.27	1.22	0.95	0.0678571	65.2473
		SM4	0.2	0.79	0.59	0.0421429	40.522
		SM5	0.23	0.8	0.57	0.0407143	39.1484
		SM6	0.14	0.63	0.49	0.035	33.6538
		SM7	0.31	1.55	1.24	0.0885714	85.1648
		SM8	0.13	0.63	0.5	0.0357143	34.3407
		SM9	0.18	0.86	0.68	0.0485714	46.7033
		SM10	0.12	0.66	0.54	0.0385714	37.0879
		SM11	0.15	0.59	0.44	0.0314286	30.2198
		SM12	0.19	0.84	0.65	0.0464286	44.6429
		SM13	0.21	1.06	0.85	0.0607143	58.3791
		SM14	0.22	1.02	0.8	0.0571429	54.9451
		SM15	0.16	0.72	0.56	0.04	38.4615
		SM16	0.21	0.82	0.61	0.0435714	41.8956
		SM17	0.21	0.77	0.56	0.04	38.4615
		SM18	0.36	1.79	1.43	0.102143	98.2143
		SM19	0.31	1.45	1.14	0.0814286	78.2967
		SM20	0.32	1.35	1.03	0.0735714	70.7418
		SM21	0.2	0.92	0.72	0.0514286	49.4505
		SM22	0.18	0.87	0.69	0.0492857	47.3901
		Av	0.220455	0.982273	0.761818	0.0544156	52.3227
		Sdt	0.066085	0.321232	0.259797	0.0371138	17.8432
							Ttest	5.82692e-05

## Sheet: Fig.1c
Fig.1c. Plant water content.
PWC = (FW − DW)/DW
	Sample name		FW	DW	PWC	%
H.vulgare			10.08	16.08
	CV16	Control	4.72	0.42	10.2381	105.743
	CV17		4.03	0.41	8.82927	91.1924
	CV18		1.44	0.14	9.28571	95.9068
	СV19		3.64	0.32	10.375	107.157
				Ave	9.68202	100
				Sdt	0.691517	7.14228
	SV18	300 mM NaCl	1.26	0.18	6	61.9705
	SV19		0.85	0.13	5.53846	57.2036
	SV20		0.86	0.1252	5.86901	60.6176
	SV21		0.37	0.06	5.16667	53.3635
	SV22		0.99	0.1681	4.88935	50.4993
	SV23		0.18	0.03	5	51.6421
	SV24		0.57	0.09	5.33333	55.0849
	SV25		0.57	0.1	4.7	48.5436
				Ave	5.3121	54.8656
				Sdt	0.448254	4.62975
						Ttest	0.000330422
H.glaucum			20.07	22.07
	CG13	Control	0.69	0.11	5.27273	98.8088
	CG14		11.39	1.88	5.05851	94.7945
	CG15		0.38	0.05	6.6	123.681
	CG16		2.02	0.3	5.73333	107.44
	CG17		4.81	0.81	4.93827	92.5413
	CG18		6.64	1.09	5.09174	95.4172
	CG19		10.47	1.85	4.65946	87.3164
				Ave	5.33629	100
				Sdt	0.621676	11.65
	SG13	300 mM NaCl	1.9	0.29	5.55172	104.037
	SG14		1.88	0.31	5.06452	94.907
	SG15		0.64	0.12	4.33333	81.2049
	SG16		0.42	0.06	6	112.438
	SG17		0.45	0.1	3.5	65.5886
				Ave	4.88991	91.6351
				Sdt	0.935998	17.5402
						Ttest	0.410354
H.marinum			14.07	22.07
	CM26	Control	2	0.23	7.69565	97.5157
	CM27		1.52	0.21	6.2381	79.0462
	CM28		1.87	0.21	7.90476	100.165
	CM29		0.91	0.11	7.27273	92.1566
	CM30		0.86	0.11	6.81818	86.3968
	CM31		1.26	0.15	7.4	93.7693
	CM32		1.56	0.19	7.21053	91.3684
	CM33		1.68	0.2	7.4	93.7693
	CM34		1.76	0.21	7.38095	93.5279
	CM35		1.2	0.14	7.57143	95.9416
	CM36		1.04	0.11	8.45455	107.132
	CM37		1.8	0.18	9	114.044
	CM38		1.14	0.11	9.36364	118.652
	CM39		1.88	0.18	9.44444	119.676
	CM40		1.9	0.21	8.04762	101.976
	CM41		1.12	0.24	3.66667	46.4623
	CM42		1.12	0.1	10.2	129.25
	CM43		0.66	0.04	15.5	196.409
	CM44		3	0.33	8.09091	102.524
	CM45		1.9	0.26	6.30769	79.9281
	CM46		1.3	0.15	7.66667	97.1484
	CM47		1.13	0.15	6.53333	82.7873
	CM48		3.96	0.49	7.08163	89.7351
	CM49		2.69	0.33	7.15152	136.219
				Ave	7.89171	100
				Sdt	2.04711	26.8566
			14.07	22.07
	SM23	300 mM NaCl	1.2	0.25	3.8	48.1518
	SM24		1.03	0.2	4.15	52.5868
	SM25		1.2	0.25	3.8	48.1518
	SM26		0.77	0.16	3.8125	48.3102
	SM27		0.4	0.1	3	38.0146
	SM28		0.4	0.1	3	38.0146
	SM29		0.8	0.16	4	50.6861
	SM30		0.6	0.12	4	50.6861
	SM31		1.54	0.26	4.92308	62.3829
	SM32		0.6	0.15	3	38.0146
	SM33		0.84	0.17	3.94118	49.9407
	SM34		0.62	0.12	4.16667	52.798
	SM35		0.55	0.14	2.92857	37.1095
	SM36		0.84	0.14	5	63.3576
	SM37		1.04	0.18	4.77778	60.5417
	SM38		1	0.16	5.25	66.5255
	SM39		0.72	0.11	5.54545	70.2694
	SM40		0.82	0.12	5.83333	73.9172
	SM41		0.74	0.12	5.16667	65.4696
	SM42		1.76	0.25	6.04	76.536
	SM43		1.44	0.24	5	63.3576
	SM44		1.33	0.25	4.32	54.741
	SM45		0.9	0.2	3.5	44.3503
	SM46		0.85	0.2	3.25	41.1825
	SM47		0.43	0.12	2.58333	32.7348
	SM48		0.5	0.14	2.57143	32.5839
				Ave	4.12923	52.3237
				Sdt	0.992858	12.581
						Ttest	2.53124e-09

## Sheet: Fig.1d-e
Fig.1d-e. Osmotic pressure of tissue sap samples derived from the squeezed shoots and roots.
mmol/kg
			repetitions
			N1	N2	N3		Ave	SD	T-test
H.vulgare	Control	Roots	300	294	306		300	5.36656
		Shoots	420	414	426		420	5.36656
	300 mM NaCl	Roots	845	850	843		846	3.2249	2.96817e-07
		Shoots	2730	2746	2750		2742	9.46573	2.72622e-08
H. glaucum	Control	Roots	347	343	351		225	3.2249
		Shoots	517	515	519		461	4.09878
	300 mM NaCl	Roots	1223	1220	1226		1223	2.68328	2.73864e-09
		Shoots	1084	1083	1088		1085	2.36643	2.79346e-09
H.marinum	Control	Roots	226	221	228		225	3.2249
		Shoots	460	466	457		461	4.09878
	300 mM NaCl	Roots	783	790	788		787	3.2249	4.5168e-09
		Shoots	910	914	906		910	3.57771	2.94239e-08

## Sheet: Fig.2h
Fig. 2h. Quantification of water content in roots of three barley species (relative units).
		H.vulgare	H.vulgare	H.glaucum	st H.glaucum	H.marinum	st H.marinum
		control	salinity	control	salinity	control	salinity
		3846.75	5595.83	5836.27	3810.43	5589.62	5771.13
		5790.93	7000.44	5412.41	3896.32	5862.79	6659.29
		4232.29	6798.03	5369.32	4299.55	5232.15	5377.77
		3315.91	6386.62	4812.71	3942.01	5160.03	5048.48
		4657.04	6330.79	4765.56	4286.58	4932.58	4536.32
		3773.02	6263.26	5600.11	3192.45	7102.63	6256.87
		5316.27	7234.5	5874.38	4572.92	4310.34	4385.08
		3115.52		4283.9	2837.74	4731.72	4449.08
		3109.58		4809.37	3965.11	6672.18	4410.63
		4015.54		5877.18	3451.74	4942.34	6068.34
		5197.04		5490.12	3783.55	4188.18	5625.53
		4153.15		5476.18	2904.08	5204.17	4745.44
		3535.65		5224.42	4399.1	4701.08	5200.81
		3088.55		5857.48	4157.95	4001.89	3507.22
		3558.89		4678		5384.52	4627.5
		4040.5		5571.32		4537
		2816.51		6061.61		5684
		2953.76		5241.14		4688.97
		5086.37		5370.67		4966.44
		2641.18		6510.21		5896.86
		4748.52		6354.41		3635.42
		4045.08		5781.73		6695.04
		4854.01		6802.31		4382.41
		4289.62		5492.79		4425.32
				5872.73		6599.36
	ave	4007.57	6515.64	5537.05	3821.39	5181.08	5111.3
	sd	863.234	546.519	588.53	543.527	904.803	850.871
	ttest		5.88811e-08		8.19414e-11		0.810592

## Sheet: Fig.4
Fig.1f-g. Na+ and K+ accumulation in root tips and elongation zones, mature roots, and newly developed roots of H. vulgare, H. glaucum and H. marinum plants grown under control and salinity conditions.
Na+kontent			repetitions
			N1	N2	N3	N4	ave	SD	T-test
H.vulgare	Newly developed roots	Control	3.83627	1.25357	2.45671	3.12657	2.66828	1.01705
	Mature roots		3.2772	2.54696	3.12576	2.74521	2.92379	0.311487
	Root tips and elongation zones		2.66364	2.57124	3.02147	1.97854	2.55872	0.40068
	Newly developed roots	300 mM NaCl	85.5592	117.927	88.2995	91.1235	95.7273	13.8624	0.00229373
	Mature roots		102.63	106.752	98.4561	101.346	102.296	3.19008	9.73232e-06
	Root tips and elongation zones		111, 01234434	103.45	109.235	102.457	105.047	3.27382	3.04468e-08
H. glaucum	Newly developed root	Control	5.30769	3.88214	3.29576	4.04568	1.73382	0.245626
	Mature roots		1.27059	2.23562	1.89877	1.63563	1.6155	0.350648
	Root tips and elongation zones		2.63584	1.83731	2.43672	1.9766	1.39626	0.12742
	Newly developed root	300 mM NaCl	95.771	106.331	89.5714	101.457	98.2825	6.69846	2.21023e-07
	Mature roots		82.2752	88.4542	90.3567	81.8769	85.7408	3.98602	1.9466e-08
	Root tips and elongation zones		86.306	91.2356	87.6456	90.1568	88.836	2.09218	3.60184e-10
H.marinum	Newly developed root	Control	1.68786	1.58853	1.53818	2.12069	1.73382	0.245626
	Mature roots		1.16448	1.45368	1.84145	2.00238	1.6155	0.350648
	Root tips and elongation zones		1.56162	1.43679	1.35097	1.23568	1.39626	0.12742
	Newly developed root	300 mM NaCl	58.2471	85.7052	56.6832	66.7912	66.8567	12.3392	6.61082e-05
	Mature roots		36.4702	37.0045	34.2347	36.1765	35.9715	1.11796	2.62083e-09
	Root tips and elongation zones		33.4833	36.6579	33.4563	34.678	34.5689	1.39305	9.34125e-09
K+kontent			repetitions
			N1	N2	N3	N4	ave	SD	T-test
H.vulgare	Newly developed root	Control	61.4672	65.4571	62.3668	69.2979	64.6473	3.27753
	Mature roots		53.568	59.031	58.1002	52.6723	55.8429	2.95137
	Root tips and elongation zones		60.3561	66.2348	62.5321	65.2455	63.5921	2.46763
	Newly developed root	300 mM NaCl	10.2346	9.87656	13.3579	11.4562	11.2313	1.45423	1.50107e-07
	Mature roots		11.6458	10.5982	8.82983	8.96325	10.0093	1.25473	1.9219e-07
	Root tips and elongation zones		10.0766	7.95674	9.86972	8.72673	9.15745	0.922628	2.12916e-08
H. glaucum	Newly developed root	Control	35.8393	36.6964	37.4107	39.0536	37.25	1.26211
	Mature roots		31.5121	34.7362	31.3754	32.0917	32.4289	1.45285
	Root tips and elongation zones		33.3367	31.6783	32.4632	32.1272	32.4014	0.649534
	Newly developed root	300 mM NaCl	24.2038	24.0169	24.1103	26.3675	24.6746	1.04722	7.62882e-06
	Mature roots		32.5097	33.4124	32.9611	34.0457	33.2322	0.607047	0.381277
	Root tips and elongation zones		32.7731	30.9875	31.8803	32.3479	31.9972	0.70876	0.465896
H.marinum	Newly developed root	Control	77.3452	78.0118	77.6784	79.1018	78.0343	0.70539
	Mature roots		66.3348	64.7529	65.2344	63.7529	65.0187	0.993091
	Root tips and elongation zones		64.2362	65.4672	66.2362	67.467	65.8516	1.25525
	Newly developed root	300 mM NaCl	22.987	18.823	24.6486	27.6123	23.5177	3.39607	1.09052e-07
	Mature roots		32.6721	42.9353	34.3512	32.3722	35.5827	4.60919	2.52034e-05
	Root tips and elongation zones		37.2624	34.8321	40.4018	36.5167	37.2533	2.15923	7.17656e-07

## Sheet: Fig.5
Fig. 4. Quantification of intensity of CoroNa Green fluorescence in root tips and elongation zone.
				repetitions
				1	2	3	4	ave	sd	ttest
	H.vulgare	control	root tip	27.051	17.218	18.608		20.959	5.32141
			elongation zone	6.376	2.155	2.874		3.80167	2.25824
		salinity	root tip	59.107	39.677	35.522		44.7687	12.59	0.039273
			elongation zone	30.24	36.644	22.468		29.784	7.09899	0.00378672
	H.glaucum	control	root tip	5.842	5.885	4.308		5.345	0.898326
			elongation zone	11.092	18.076	18.695		15.9543	4.22226
		salinity	root tip	42.619	29.283	46.477		39.4597	9.02189	0.00286178
			elongation zone	25.261	46.793	42.364		38.1393	11.3707	0.033923
	H.marinum	control	root tip	15.928	10.114	6.28	16.217	12.1348	4.81023
			elongation zone	15.486	13.237	8.689	23.494	15.2265	6.19451
		salinity	root tip	30.214	29.798	20.475	22.545	25.758	4.98033	0.00766792
			elongation zone	29.504	28.279	22.295	36.793	29.2178	5.95181	0.0173052

## Sheet: Fig. S1
Fig. S1. 13C-uptake and distribution in shoots and roots of three barley species under control and salinity stress conditions.
				repetioitns
				1	2	3	4	5	ave	sd	ttest
	H.vulgare	control	shoot	2.15425	1.82638	2.39015	2.91553	2.51928	2.36112	0.406807
			root	1.96389	1.83045	1.78836	1.68472	1.44526	1.74254	0.193998
		salinity	shoot	1.11276	1.07268	1.11387	1.08485	1.08238	1.09331	0.0188267	0.00011709
			root	1.09241	1.09312	1.09627	1.1052	1.08735	1.09487	0.00660081	7.18962e-05
	H.glaucum	control	shoot	1.97235	2.08694	1.92447	1.96128	2.02587	1.99418	0.0633014
			root	1.37919	1.43696	1.38999	1.40454	1.46979	1.4161	0.0370669
		salinity	shoot	1.35253	1.42741	1.35839			1.37944	0.0416436	6.06212e-06
			root	1.30522	1.32193	1.47599			1.36771	0.0941436	0.327896
	H.marinum	control	shoot	4.33185	4.32433	4.50833	4.35281	4.8186	4.46718	0.210351
			root	4.30388	4.00994	4.21616	4.4113	3.79957	4.14817	0.244303
		salinity	shoot	4.26405	3.7919	3.94597	4.42468		4.10665	0.289137	0.0662193
			root	2.16014	2.23839	2.72131	2.42599		2.38646	0.249554	1.40954e-05

## Sheet: original data for Table 1
					Data [µg/g DW], except Cl- [mg/g DW]
	sample	species	repetition	B11(LR)	Mo98(LR)	P31(MR)	Ca44(MR)	Mn55(MR)	Fe56(MR)	Ni60(MR)	Cu63(MR)	Zn66(MR)	Na23(MR)	Mg26(MR)	S34(MR)	K39(HR)	Cl35(MR)
	Control root1	H.vulgare	1	10.2397	1.12417	7129.13	5916.56	387.207	426.182	5.00927	12.2897	10.7533	4750.04	3656.18	4256.2	55583.9	≤LLOQ
	Control root2	H.vulgare	2	9.59486	1.11961	6949.17	5505.18	298.462	368.338	14.1563	54.9553	10.781	4483.57	3711.37	4119.31	51803.1	≤LLOQ
	Control root3	H.vulgare	3	11.708	1.29382	7053.05	6819.42	306.801	266.296	12.2352	11.9469	17.1059	6424.48	4401.09	3742.22	39015.3	≤LLOQ
	Control root4	H.vulgare	4	10.2704	1.12778	7120.02	5346.98	319.09	278.44	2.26432	9.2372	11.0884	7489.39	4024.69	5004.39	54570.2	≤LLOQ
	Control root5	H.vulgare	5	9.52596	0.978832	6679.13	5372.29	332.419	288.654	2.33242	9.66758	10.9756	7076.48	4123.93	4152.66	54898.8	≤LLOQ
	Control root6	H.vulgare	6	9.11451	1.00081	7521.12	5447.69	196.391	211.294	1.74647	8.05729	9.79756	3737.49	3246.98	3683.04	52755.1	≤LLOQ
	Control root	H.vulgare	ave	10.0756	1.10751	7075.27	5734.69	306.728	306.534	6.29066	17.6923	11.7503	5660.24	3860.71	4159.64	51437.7
			sd	0.91505	0.112686	274.593	570.336	62.5017	77.3746	5.5023	18.3273	2.66336	1539.19	407.182	474.551	6247.69
	Control shoot1	H.vulgare	1	15.9691	3.32619	6226.54	9555.6	87.8169	70.9144	0.750665	6.75443	9.9604	188.313	2690.98	3714.25	59798.2	≤LLOQ
	Control shoot2	H.vulgare	2	20.9306	3.74915	7049.16	10017.7	119.611	122.568	1.76219	7.25762	10.1698	244.054	2991.39	4048.7	70055.5	≤LLOQ
	Control shoot4	H.vulgare	3	19.1872	4.03934	6605.07	10026.8	101.639	77.7224	0.557734	7.26096	9.73911	1720.94	2975.01	4085.46	70518.3	≤LLOQ
	Control shoot5	H.vulgare	4	14.0234	3.26664	5655.76	8889.21	81.6215	57.02	0.457353	5.91021	8.58828	224.026	2512.64	3359.61	63560.1	≤LLOQ
	Control shoot6	H.vulgare	5	19.0907	3.52944	7453.36	9196.4	100.109	62.3507	0.610904	6.57652	10.2114	367.088	3277.18	4293.65	82557.5	≤LLOQ
	Control shoot	H.vulgare	ave	17.8402	3.58215	6597.98	9537.15	98.1594	78.1151	0.827769	6.75195	9.73379	548.884	2889.44	3900.33	69297.9
			sd	2.78378	0.318097	700.184	501.738	14.6333	26.0844	0.532972	0.559933	0.667416	658.64	295.56	366.739	8675.33
	Salt Root1	H.vulgare	1	8.27061	1.92564	8048.71	2935.89	191.252	776.781	3.51902	54.9579	30.0444	119563	1106.55	3550.2	9101.07	1.07619
	Salt Root2	H.vulgare	2	6.00475	1.58797	9144.69	2403.41	217.064	924.398	5.50625	56.6784	31.0309	122257	986.235	3372.03	9301.95	1.51006
	Salt Root3	H.vulgare	3	7.18513	1.43269	5794.21	2261.49	101.543	932.82	2.61751	49.2995	24.2163	120582	820.607	2990.71	8631.97	1.53555
	Salt Root4	H.vulgare	4	7.50376	1.46072	5889.13	2520.06	109.692	928.503	2.67717	51.4828	23.1237	124812	816.927	3025.58	9510.34	1.68959
	Salt Root5	H.vulgare	5	6.65375	1.67454	6481.95	2267.06	139.783	973.216	6.81208	45.6078	24.2716	116088	816.139	3133.09	8923.17	1.01319
	Salt Root6	H.vulgare	6	5.90664	1.55446	5685.82	2010.29	125.865	872.849	6.25655	44.0751	23.1431	104259	780.285	2709.48	8311.03	1.71082
	Salt Root	H.vulgare	ave	6.92077	1.606	6840.75	2399.7	147.533	901.428	4.56476	50.3502	25.9717	117927	887.791	3130.18	8963.25	1.42257
			sd	0.913312	0.179441	1430.44	313.158	46.5242	68.9249	1.85728	5.01061	3.58514	7294.64	129.44	297.424	440.402	0.304097
			ttest	6.80924e-05	9.09862e-05	0.350788	9.53665e-08	0.000266818	3.24495e-08	0.241663	0.000899534	7.34607e-06	2.55185e-12	5.09376e-09	0.000569352	6.53307e-09
	Salt Shoot1	H.vulgare	1	14.5819	3.31653	4578.55	7249	71.7694	117.853	2.38628	7.22146	15.7455	208869	2010.97	2563.1	48876.3	0.972427
	Salt Shoot2	H.vulgare	2	16.246	2.72114	4100.09	7666.35	59.5844	31.8428	0.745117	5.12831	15.464	178812	2037.56	2674.13	48348.9	0.915204
	Salt Shoot3	H.vulgare	3	12.6626	2.75993	4711.54	5038.57	59.6422	32.945	0.174187	5.7621	18.9315	122200	1685.06	2555.33	41430.1	1.02253
	Salt Shoot4	H.vulgare	4	10.6741	3.14795	5106.23	4191.78	55.7887	76.4491	1.3037	6.75427	22.8357	161641	1670.33	2526.82	34205	1.14267
	Salt Shoot5	H.vulgare	5	13.4849	2.73517	4411.1	6257.02	56.1633	48.3073	0.597149	5.71084	17.8251	171614	1858.53	2635.86	39135.9	0.973152
	Salt Shoot6	H.vulgare	6	13.3679	2.91775	4904.79	5258	55.4145	29.0511	0.162025	5.97027	18.32	152463	1888.92	2602.9	44464.1	0.960467
	Salt Shoot	H.vulgare	ave	13.5029	2.93308	4635.38	5943.45	59.7271	56.0746	0.894743	6.09121	18.187	165933	1858.56	2593.02	42743.4	0.997742
			sd	1.8663	0.247996	357.815	1351.16	6.19444	35.0554	0.843676	0.76314	2.67166	28823.9	156.029	55.1547	5650.46	0.0788249
			ttest	0.00648202	0.00207556	9.77429e-05	0.000168734	0.000117326	0.138007	0.440836	0.0716081	3.77186e-05	2.35568e-07	1.96521e-05	5.5862e-06	8.64797e-05
	Control Roots1	H. glaucum	1	15.0017	0.935082	5410.78	13003.8	244.354	118.563	1.49357	9.38228	9.90752	5109.05	5326.03	4441.89	34819.4	≤LLOQ
	Control Roots2	H. glaucum	2	15.2161	0.778732	4819.58	12959.7	204.113	85.2884	0.911723	6.78898	8.08635	2847.93	5106.04	4540.08	32334.7	≤LLOQ
	Control Roots3	H. glaucum	3	14.437	0.777121	4694.8	12656.5	225.607	98.0719	1.20126	8.48171	8.46889	2906.3	4872.4	4079.7	29170.6	≤LLOQ
	Control Roots4	H. glaucum	4	12.4562	0.699912	4847.6	14104.7	295.941	119.076	1.24759	8.35405	8.43169	3031.13	4571.92	3970.15	28434.1	≤LLOQ
	Control Roots5	H. glaucum	5	13.7877	0.848406	4612.5	12903	235.6	221.646	3.56718	10.2489	7.71901	2745.73	4636.5	4200.71	31857.1	≤LLOQ
	Control Roots6	H. glaucum	6	14.3582	0.753063	4995.03	14309.7	277.536	109.024	1.20361	8.66151	8.09645	3134.42	4986.96	4400.12	27885.5	≤LLOQ
	Control Roots	H. glaucum	ave	14.2095	0.798719	4896.72	13322.9	247.192	125.278	1.60415	8.6529	8.45165	3295.76	4916.64	4272.11	30750.2
			sd	0.996657	0.082191	284.196	698.45	33.9452	48.9364	0.979291	1.15517	0.763755	898.761	285.546	223.748	2696.68
	Control Shoot1	H. glaucum	1	26.9321	0.861313	4638.07	7181.74	70.2723	100.735	1.63492	5.45925	6.27951	237.167	1877.51	2783.88	61838.3	≤LLOQ
	Control Shoot2	H. glaucum	2	10.4795	0.801013	5058.72	6861.3	69.0271	77.7147	1.09418	4.72152	6.91696	136.066	1667.77	3001.87	64962.2	≤LLOQ
	Control Shoot4	H. glaucum	4	14.027	0.859988	4617.27	6643.83	73.1314	114.998	1.96681	5.86503	13.8353	138.095	1635.85	2822.8	61424.8	≤LLOQ
	Control Shoot5	H. glaucum	5	26.1032	1.03947	4521.14	8225.45	65.1708	60.8497	0.340263	5.78737	7.39237	140.568	1836.03	3179.21	60257.5	≤LLOQ
	Control Shoot6	H. glaucum	6	9.09786	0.851069	5343.21	7595.17	67.3125	61.7003	0.731043	4.76682	6.79689	163.583	1754.5	2498.49	67086.1	≤LLOQ
	Control Shoot	H. glaucum	ave	17.3279	0.882571	4835.68	7301.5	68.9828	83.1996	1.15344	5.32	8.2442	163.096	1754.33	2857.25	63113.8
			sd	8.58451	0.0911379	351.077	628.605	3.0082	24.0335	0.658897	0.54751	3.15048	42.8656	104.14	254.879	2821.09
	Salt Root1	H. glaucum	1	3.5411	3.32045	6172.55	1538.39	629.383	588.935	4.22114	51.1017	28.2127	99779.1	1117.57	3082.96	24939.7	0.747727
	Salt Root2	H. glaucum	2	4.57342	3.70285	7282.81	2096.02	648.132	581.26	4.45605	66.5632	28.6428	122676	1472.36	3349.56	25344.1	0.767357
	Salt Root3	H. glaucum	3	4.33575	3.66298	7474.24	1825.39	766.156	542.619	3.3219	63.0723	30.4338	95947.4	1481.09	3357.33	26054.7	0.84673
	Salt Root4	H. glaucum	4	3.52935	4.61826	7138.63	1644.78	664.475	668.968	3.24626	66.3626	30.7915	98225.1	1350.39	3355.97	23022.2	0.843223
	Salt Root5	H. glaucum	5	3.76154	3.37028	6917.78	1915.13	748.005	722.207	6.74123	53.7652	26.7214	100522	1216.9	3103.18	22913	0.922922
	Salt Root6	H. glaucum	6	4.40354	3.03013	7415	2167.75	872.025	854.247	5.11823	78.2615	35.3025	120835	1403.74	3496.64	21827.6	0.885316
	Salt Root	H. glaucum	ave	4.02412	3.61749	7066.84	1864.57	721.363	659.706	4.51747	63.1878	30.0175	106331	1340.34	3290.94	24016.9	0.835546
			sd	0.466872	0.54868	481.863	246.689	92.1679	115.508	1.29946	9.83424	2.99049	12064.3	145.757	163.034	1659.32	0.0673167
			ttest	3.14356e-10	1.03634e-07	1.26677e-06	1.95399e-12	1.67658e-07	5.37071e-07	0.000682624	4.82204e-08	4.89175e-09	7.10036e-10	4.98952e-11	2.85792e-06	0.000198051
	Salt Shoot1	H. glaucum	1	9.48467	2.55655	5323.81	2971.7	53.0983	82.3806	1.26049	8.50792	17.2109	59046	1112.73	2553.53	33858.5	1.32381
	Salt Shoot2	H. glaucum	2	7.23352	1.8586	4865.11	2439.09	39.104	60.1099	0.8862	6.45621	14.523	56090.6	904.449	2197.34	27842.8	1.22924
	Salt Shoot3	H. glaucum	3	7.2387	2.47876	4946.7	3170.56	54.2663	82.5218	0.993505	7.04493	20.079	114855	1196.92	2720.91	34898.6	1.3226
	Salt Shoot4	H. glaucum	4	8.62837	2.72422	4964.3	3394.5	55.6876	129.259	2.02303	8.8247	16.3415	87204.1	1140.11	2696.7	31301.5	1.40959
	Salt Shoot5	H. glaucum	5	9.50929	2.23975	4687.35	3596.88	57.9787	97.0497	1.17846	7.89745	16.5367	51244.9	1007.27	2654.22	31046.1	1.28731
	Salt Shoot6	H. glaucum	6	11.5139	2.92083	5516.9	4495.63	56.1934	81.712	1.11972	8.49763	16.9929	87898.2	1360.41	2922.14	33753.3	1.17808
	Salt Shoot	H. glaucum	ave	8.93474	2.46312	5050.7	3344.73	52.7214	88.8388	1.24357	7.87147	16.9473	76056.5	1120.32	2624.14	32116.8	1.29177
			sd	1.62166	0.374696	308.765	689.97	6.87685	23.0607	0.404393	0.937295	1.80511	24792.9	157.062	241.445	2589.52	0.0808854
			ttest	0.0209653	3.78755e-06	0.153744	2.02887e-06	0.000436233	0.350548	0.393134	0.000232482	0.00013604	4.03243e-05	1.51106e-05	0.0771355	7.14973e-09
	Control Root1	H. marinum	1	9.92721	0.744007	7370.28	8556.35	278.457	329.804	2.86474	45.7333	12.7643	1576.56	2678.83	3631.3	66999.3	≤LLOQ
	Control Root2	H. marinum	2	9.88937	0.771556	7848.16	10291.3	238.839	321.015	2.91747	34.7643	13.4061	1743.55	2950.2	4075.89	68468.9	≤LLOQ
	Control Root3	H. marinum	3	9.55539	0.785958	6590.32	7404.4	194.967	238.849	2.10676	25.22	11.8253	1379.7	2848.12	3190.79	62820.7	≤LLOQ
	Control Root4	H. marinum	4	8.46716	0.828782	7582.25	7503.29	275.776	226.087	3.39225	29.6026	13.1196	1578.26	2803.33	3356.48	59824.1	≤LLOQ
	Control Root5	H. marinum	5	8.87501	0.752609	7530.91	7794.72	229.939	290.217	3.45861	40.6917	13.707	1938.37	2980.25	3409.86	64556.3	≤LLOQ
	Control Root6	H. marinum	6	7.27655	0.741956	6804.26	7360.61	200.604	210.604	1.85363	24.4008	10.5497	1314.77	2758.87	3017.11	65847.9	≤LLOQ
	Control Root	H. marinum	ave	8.99845	0.770811	7287.7	8151.79	236.43	269.429	2.76558	33.4021	12.562	1588.53	2836.6	3446.91	64752.9
			sd	1.02264	0.0330849	487.217	1137.89	35.6793	51.0147	0.659031	8.59603	1.18045	230.313	114.643	371.345	3102.22
	Control Shoot1	H. marinum	1	16.0518	2.32783	8549.49	8645.98	143.066	58.6607	1.91434	11.5741	18.9235	274.513	2930.55	4988.85	82003.7	≤LLOQ
	Control Shoot2	H. marinum	2	23.6417	1.85248	10241.9	9458.73	126.674	39.8782	1.46603	12.7881	20.4675	401.023	3593.67	5742.34	100297	≤LLOQ
	Control Shoot3	H. marinum	3	22.969	2.30392	8650.06	8700.89	128.529	73.1973	3.26475	11.8296	19.5999	346.758	2997.19	5140.96	82823.4	≤LLOQ
	Control Shoot4	H. marinum	4	24.2706	2.60007	8980.84	9554.67	148.618	78.748	3.35261	11.7795	19.6366	365.905	3547.45	5211.55	78742.2	≤LLOQ
	Control Shoot5	H. marinum	5	21.7751	2.37834	8428.55	10737.7	148.16	49.7333	1.14103	12.2703	19.349	271.166	3194.28	5797.44	89509.8	≤LLOQ
	Control Shoot6	H. marinum	6	24.216	2.68068	8244.12	9657.44	144.985	89.3509	4.61677	11.7443	19.6778	334.884	3453.49	5534.51	79060.3	≤LLOQ
	Control Shoot	H. marinum	ave	22.154	2.35722	8849.16	9459.23	140.005	64.9281	2.62592	11.9977	19.609	332.375	3286.11	5402.61	85406.1
			sd	3.13016	0.290692	725.185	764.098	9.84149	18.727	1.33837	0.451345	0.505993	51.2729	286.089	336.114	8264.57
	Salt Root1	H. marinum	1	3.22195	2.23757	7959.93	1453.37	486.527	611.579	3.01494	42.9248	13.7719	79005.6	1187.77	2949.3	28457.5	0.729084
	Salt Root2	H. marinum	2	2.96628	2.46571	9456.83	1699.53	722.103	740.538	2.72594	59.8464	14.5965	92045.3	1378.21	3392.23	39819.7	0.69366
	Salt Root3	H. marinum	3	2.51043	2.74391	9298.44	1244.03	737.466	842.147	8.70913	63.5861	15.3843	79285.2	1270.28	3081.27	35603.3	0.911304
	Salt Root4	H. marinum	4	2.94129	2.64384	9321.52	1998.32	744.233	767.506	6.35365	64.1598	14.8776	93647.8	1440.63	3289.69	32115.5	0.779248
	Salt Root5	H. marinum	5	2.93021	3.39413	9990.54	1588.55	645.051	991.172	2.41114	78.905	16.0328	81237.3	1411.09	3118.39	27549.6	0.628739
	Salt Root6	H. marinum	6	3.03198	3.15408	8392.17	2096.46	714.255	836.807	10.8916	64.9266	13.6117	89010	1384.67	3206.81	30687.2	0.619774
	Salt Root	H. marinum	ave	2.93369	2.77321	9069.9	1680.04	674.939	798.292	5.6844	62.3914	14.7125	85705.2	1345.44	3172.95	32372.2	0.726968
			sd	0.23368	0.431202	748.892	324.02	98.8673	126.297	3.55821	11.5681	0.930803	6637.27	96.431	157.646	4634.48	0.108597
			ttest	3.0342e-08	2.47899e-07	0.000318018	5.1461e-08	6.51292e-07	1.25644e-06	0.0382068	0.000299307	0.00284383	1.42045e-11	1.53526e-10	0.063604	2.9129e-08
	Salt Shoot 1	H. marinum	1	11.1402	3.79306	7358.89	3359.38	65.6163	65.312	0.718674	9.80895	18.0349	37764.5	1048.44	3047.36	40962.5	0.771223
	Salt Shoot 2	H. marinum	2	11.1649	3.47564	7499.55	3454.95	63.5754	58.6973	0.47604	9.38403	16.6574	31089	940.843	2757.51	38931.4	0.669043
	Salt Shoot 3	H. marinum	3	10.6522	3.22295	7266.72	2799.72	62.9646	117.678	2.91004	9.73338	15.4458	41948.4	801.593	2490.13	33522.9	0.725789
	Salt Shoot 4	H. marinum	4	10.785	3.58577	8628.09	3536.94	72.3608	80.5706	0.560025	9.79314	16.8073	45166	1052.05	2776.66	37654.4	0.731004
	Salt Shoot 5	H. marinum	5	9.36766	2.95422	6573.47	2624.51	52.8823	54.8256	0.569577	8.85545	17.1941	28457.5	891.197	2483.61	35015.6	0.694629
	Salt Shoot 6	H. marinum	6	7.09098	3.45095	6776.72	3077.73	58.8068	52.8058	0.875576	9.07676	16.7157	38473.9	893.479	2751.84	37589.9	0.750757
	Salt Shoot	H. marinum	ave	10.0335	3.41377	7350.57	3142.21	62.7011	71.6481	1.01832	9.44195	16.8092	37149.9	937.934	2717.85	37279.5	0.723741
			sd	1.58456	0.291978	720.352	371.552	6.54548	24.6748	0.93747	0.40587	0.841552	6351.49	97.9726	210.47	2674.6	0.0370964
			ttest	3.58729e-06	4.56288e-05	0.00245959	2.67562e-09	9.27101e-09	0.303373	0.0183464	5.98553e-07	1.89377e-05	2.95987e-08	1.75207e-09	6.64323e-09	4.55681e-08
